# Supplementary material for: Organised Genome Dynamics in the Escherichia coli Species Results in Highly Diverse Adaptive Paths
Source: PLoS Genet. 2009 Jan 23;5(1):e1000344. doi: 10.1371/journal.pgen.1000344 (PMC2617782; doi:10.1371/journal.pgen.1000344)
Supplement: Table S1 — Pseudogenes found in Escherichia coli K-12 MG1655 and the 7 newly sequenced genomes of the ColiScope project. The ‘Reference’ column give the coding sequence (CDS) identifier of the wild type form of the gene, in one of the 21 analyzed Escherichia and Shigella bacterial genomes. For each of these 21 genomes the particular gene's status is indicated as functional (‘1’), absent (‘0’) or a pseudogene (‘−1’). Gene names in boldface correspond to genes that are pseudogenes only in the considered strain. (0.25 MB XLS) [file pgen.1000344.s010.xls]

## Sheet: K12
Reference	gene	product	role	process	productType	begin	end	K12	O157:H7 EDL	O157:H7	CFT073	O42	UTI89	S88	536	APECO1	fergussoni	UMN026	IAI39	ED1a	55989	2348-69	IAI1	S.flexeneri 2a 301	S.flexeneri 2a 2457T	S.Sonnei	S.Boydii	S.dysenteria	TOTAL
Z5279	ilvG	Acetolactate synthase isozyme II large subunit (ALS-II) (Acetohydroxy-acid synthase II large subunit) (AHAS-II)	1.5.1.18 : Isoleucine/valine ;	1.4 : Pyruvate family ;	e : enzyme	4812985	4814631	-1	1	1	1	1	1	1	1	1	1	1	1	1	1	1	1	1	1	1	1	1	19
Z3982		putative transport protein (ousB-like)			pt : putative transporter	3599757	3600941	-1	1	1	1	1	1	1	1	1	1	1	1	1	1	1	1	-1	1	1	1	1	17
Z4486		putative enzyme IIC component of PTS	4.4.A.6 : The PTS Mannose-Fructose-Sorbose (Man) Family ;	13.2 : PTS ;	pt : putative transporter	4087152	4087931	-1	1	1	1	1	1	1	1	1	1	1	1	1	1	1	1	1	1	0	0	0	16
ECs2893	gatR	Galactitol utilization operon repressor	1.1.1 : Carbohydrates/Carbon compounds ; 2.2.2 : Transcription related ; 3.1.2.3 : Repressor ; 3.3.1 : Operon (regulation of one operon) ;	6 : Energy metabolism ; 9 : Transcription ; 12.1 : DNA interactions ;	r : regulator	2844498	2845277	-1	0	1	1	1	1	1	1	1	0	1	1	0	1	1	1	1	1	1	1	1	16
Z5706	phnE	phosphonates transport system, permease protein			t : transporter	5207283	5208113	-1	1	1	1	1	1	1	1	1	0	1	1	1	1	1	1	0	-1	1	1	1	15
Z1210		conserved hypothetical protein			o : ORF of unknown function	1131072	1131944	-1	1	1	1	1	1	1	1	1	0	1	1	1	1	0	0	1	1	0	0	0	13
Z3600		putative outer membrane usher protein yfcU precursor			pt : putative transporter	3248768	3251407	-1	1	1	1	1	1	1	1	1	1	1	1	1	1	1	1	-1	-1	1	1	-1	13
Z1519	efeU	ferrous iron permease		16.1 : Circulate ;	t : transporter	1408070	1408909	-1	1	1	0	1	1	1	1	1	1	1	1	1	1	1	1	0	0	1	-1	0	13
Z4489	agaA	N-acetylglucosamine-6-phosphate deacetylase (GlcNAc 6-P deacetylase)	1.1.1 : Carbohydrates/Carbon compounds ;	6 : Energy metabolism ;	e : enzyme	4089248	4090381	-1	1	1	1	1	1	1	1	1	1	1	1	1	1	1	1	-1	-1	0	0	0	12
Z1435		exonuclease from phage origin	8.1 : Prophage genes and phage related functions ; 8.1.4 : Integration, recombination ;	17.2 : Prophage functions ;	h : extrachromosomal origin	1336659	1337336	-1	1	1	1	0	1	1	1	0	1	1	1	1	1	0	1	0	0	0	0	1	12
c0633	ylbE	conserved hypothetical protein			o : ORF of unknown function	617059	618318	-1	0	0	1	1	1	1	1	1	1	1	1	1	1	1	1	0	0	0	0	0	12
Z4904	arsB	arsenite/antimonite transporter	4.3.A.4 : The Arsenite-Antimonite (Ars) Efflux Family ; 4.S.19 : arsenite ; 5.6.2 : Detoxification (xenobiotic metabolism) ; 6.1 : Membrane ; 7.3 : Inner membrane ;	7.2 : Anions ; 15.5 : Detoxification ;	t : transporter	4450476	4451765	-1	1	1	0	1	0	0	0	0	1	1	1	0	1	0	1	1	1	1	1	1	12
Z2304	gapC	glyceraldehyde-3-phosphate dehydrogenase C	1.3.1 : Glycolysis ;	6.8 : Glycolysis/gluconeogenesis ;	e : enzyme	2080256	2081257	-1	1	1	1	1	1	1	1	1	1	1	1	1	1	1	1	-1	-1	1	-1	-1	11
c5420		transposase			o : ORF of unknown function	5161353	5162273	-1	-1	-1	1	0	1	1	1	1	1	1	1	1	1	1	1	0	0	0	1	1	11
EC42_0406	yaiX	putative transferase			pe : putative enzyme	443300	444010	-1	0	0	1	1	1	1	1	1	0	1	1	1	1	0	1	0	0	1	0	0	11
Z4955	ldrD	toxic polypeptide, small			f : factor	4509353	4509595	-1	1	0	1	0	1	1	1	1	1	0	0	1	0	0	0	1	0	0	1	1	10
Z3481	yfaS	putative fragment of large extracellular alpha-helical protein (part 2)	6.1 : Membrane ;		pm : putative membrane component	3126838	3131442	-1	1	1	1	1	1	1	1	1	0	1	-1	1	1	1	1	-1	-1	1	-1	1	10
Z1869		putative replication protein P of bacteriophage	8.1 : Prophage genes and phage related functions ; 8.1.2 : Replication ;	17.2 : Prophage functions ;	h : extrachromosomal origin	1704516	1705181	-1	1	1	1	0	1	1	0	0	1	1	0	1	1	1	0	0	0	0	0	0	9
Z4353		putative enzyme			o : ORF of unknown function	3954523	3955449	-1	1	1	1	-1	1	1	1	1	1	1	1	1	1	1	1	-1	-1	1	-1	-1	9
c0381		conserved hypothetical protein			o : ORF of unknown function	360568	361719	-1	-1	-1	1	1	1	1	1	1	1	1	1	1	1	1	1	1	1	-1	-1	-1	9
Z0469		putative flagellin structural protein ; exported protein			ps : putative structure	451257	454199	-1	1	1	1	1	1	1	1	1	1	1	1	0	1	-1	1	-1	-1	1	-1	-1	8
Z1381		putative Lom-like outer membrane protein of phage origin	8.1 : Prophage genes and phage related functions ; 8.1.5 : Lysis ;	17.2 : Prophage functions ;	h : extrachromosomal origin	1291552	1292151	-1	1	1	0	0	1	0	0	1	0	0	1	0	1	0	0	0	0	1	0	0	6
Z5178		putative PTS system alpha-glucoside-specific EIICB component [Includes: Alpha- glucoside permease IIC component (PTS system alpha-glucoside-specific EIIC component); Alpha-glucoside-specific phosphotransferase enzyme IIB component (PTS system alpha-glucoside-specific EIIB component)]			pt : putative transporter	4721954	4723576	-1	1	1	0	1	0	0	0	0	1	1	1	0	1	0	1	-1	-1	1	1	-1	6
Z3159		putative outer membrane receptor for iron compound or colicin		16.1 : Circulate ;	pt : putative transporter	2815709	2817868	-1	1	1	1	0	1	0	1	0	0	0	1	1	0	0	0	0	0	0	0	0	6
Z1192	insB	transposase	8.3 : Transposon related ;	17.3 : Transposon functions ;	h : extrachromosomal origin	1115867	1116370	-1	1	1	-1	0	1	-1	0	1	0	-1	1	1	1	0	0	0	1	0	1	0	5
Z6080		putative exonuclease from phage origin	8.1 : Prophage genes and phage related functions ;	17.2 : Prophage functions ;	h : extrachromosomal origin	2326651	2329122	-1	1	1	0	1	0	0	0	0	0	1	0	0	1	1	0	0	0	0	0	0	5
c3192		putative phage replication protein O	8.1.2 : Replication ;	17.2 : Prophage functions ;	h : extrachromosomal origin	3057060	3058001	-1	0	0	1	0	1	1	0	1	1	1	0	0	0	0	0	0	0	0	0	0	5
UTI89_C5102		putative phage AdoMet-dependent methyltransferase	8.1 : Prophage genes and phage related functions ;	17.2 : Prophage functions ;	h : extrachromosomal origin	4999339	4999992	-1	0	0	0	0	1	1	0	1	1	0	1	1	0	0	0	0	0	0	0	0	5
ECs0664		putative hydrolase		16.11 : Scavenge (Catabolism) ; 16.6 : Maintain ;	pe : putative enzyme	739386	740174	-1	0	1	1	1	1	0	1	1	1	0	0	0	0	0	0	0	-1	0	0	0	5
c2643		putative Molybdate metabolism regulator (molR)	1 : Metabolism ; 3.1.2.3 : Repressor ;	12.1 : DNA interactions ; 18.1 : Enzymes of unknown specificity ;	pr : putative regulator	2487860	2491648	-1	-1	-1	1	1	1	1	1	1	1	1	-1	1	1	-1	1	-1	-1	1	1	-1	5
EC42_0843		putative phage portal protein	8.1.6 : Structural component ; 8.1.1 : DNA packaging, phage assembly ;	17.2 : Prophage functions ;	h : extrachromosomal origin	898383	899624	-1	0	0	0	1	1	1	0	0	1	1	0	0	0	0	0	0	0	0	0	0	4
Z5287		conserved hypothetical protein			o : ORF of unknown function	4822402	4822893	-1	1	1	0	1	0	0	0	0	0	0	1	0	1	0	1	0	0	0	0	-1	4
Z0065		conserved hypothetical protein			o : ORF of unknown function	63450	64202	-1	1	1	0	1	0	0	0	0	0	1	0	0	0	0	0	0	0	0	0	1	4
Z3137		conserved hypothetical protein			o : ORF of unknown function	2798115	2799167	-1	1	1	0	0	1	0	1	1	0	1	0	-1	0	0	1	0	0	-1	0	0	4
c3559		putative membrane-associated, metal-dependent hydrolase (part 2)			pe : putative enzyme	3409389	3410474	-1	0	0	1	1	1	-1	1	1	0	-1	1	0	1	0	0	0	0	0	0	0	4
Z4888		conserved hypothetical protein			o : ORF of unknown function	4434551	4436224	-1	1	1	0	1	0	0	0	0	0	1	1	0	-1	0	1	0	-1	1	-1	0	3
Z5089		transposase	8.3 : Transposon related ; 8.3.1 : transposases ;	17.3 : Transposon functions ;	pe : putative enzyme	4651861	4652538	-1	1	1	0	-1	-1	-1	1	-1	1	1	-1	-1	1	-1	0	1	1	1	1	1	3
Z0459	fbpB	permease component of transport system for ferric iron	4 : Transport ; 4.3.A.1.m : membrane component ; 7.3 : Inner membrane ;	7 : Transport and binding proteins ;	m : membrane component	439199	441277	-1	1	1	0	0	0	0	0	0	0	0	0	1	0	0	0	0	0	0	0	0	2
Z2242		conserved hypothetical protein			o : ORF of unknown function	2023612	2024871	-1	1	1	0	1	0	0	0	0	0	1	1	0	1	0	1	-1	-1	-1	0	-1	2
Z3023		conserved hypothetical protein			o : ORF of unknown function	2708950	2710089	-1	1	0	0	1	0	0	0	0	0	1	0	0	0	0	0	0	0	0	0	0	2
UTI89_C3003	ymfT	putative DNA-binding transcriptional regulator; e14 prophage			h : extrachromosomal origin	2934712	2935215	-1	0	0	0	0	1	1	0	0	0	0	-1	0	0	0	0	0	0	0	1	0	1
ECOS88_2186	GpD	Phage late control gene D protein (GpD)	8.1.3 : Regulation ; 8.1 : Prophage genes and phage related functions ;	17.2 : Prophage functions ;	h : extrachromosomal origin	2169577	2170740	-1	0	0	0	0	0	1	0	0	0	0	0	1	0	0	0	0	0	0	0	0	1
EC42_3192		conserved hypothetical protein; putative exported protein			o : ORF of unknown function	3275109	3276761	-1	-1	-1	0	1	0	0	0	0	0	1	1	0	1	0	1	-1	-1	1	0	0	1
EC42_1520		conserved hypothetical protein			o : ORF of unknown function	1553502	1554293	-1	0	0	0	1	0	0	0	1	0	0	0	0	0	0	0	0	0	0	0	0	1
EFER3086		conserved hypothetical protein			o : ORF of unknown function	3169125	3172463	-1	0	0	0	0	0	0	0	0	1	1	0	0	0	0	0	0	0	0	0	0	1
c5304	ytfA	putative transcriptional regulator	3.1.2 : Transcriptional level ;	12.1 : DNA interactions ;	pr : putative regulator	5044493	5045212	-1	0	0	1	-1	1	1	1	1	0	-1	1	1	0	1	0	-1	-1	-1	-1	0	1
EC42_1537		putative tail gauge protein; Rac prophage (modular protein)				1566187	1569420	-1	0	0	0	1	0	0	0	1	0	0	0	0	0	0	0	0	0	0	0	0	1
Z5177		6-phospho-glucosidase		16.1 : Circulate ; 16.11 : Scavenge (Catabolism) ;	e : enzyme	4720632	4721954	-1	1	1	0	1	0	0	0	0	1	1	1	0	-1	0	-1	-1	-1	-1	-1	1	0
ECOS88_0532		Excisionase from phage origin	8 : extrachromosomal ; 8.1.4 : Integration, recombination ; 8.1 : Prophage genes and phage related functions ;	17.2 : Prophage functions ;	h : extrachromosomal origin	559525	559980	-1	0	0	0	0	0	1	0	0	0	0	0	0	0	0	0	0	0	0	0	0	0
Z3954		conserved hypothetical protein			o : ORF of unknown function	3575873	3577111	-1	1	1	0	0	0	0	0	0	0	0	0	0	0	0	0	0	-1	0	0	0	0
ECO572681		conserved hypothetical protein			o : ORF of unknown function	2635696	2636835	-1	0	1	0	0	0	0	0	0	0	0	0	0	0	0	0	0	0	0	0	0	0
ECs3712		conserved hypothetical protein			o : ORF of unknown function	3717102	3717734	-1	0	1	0	1	0	0	0	0	0	1	0	0	-1	0	-1	0	0	0	0	0	0
EC42_1757		conserved hypothetical protein			o : ORF of unknown function	1799365	1800678	-1	0	0	0	1	0	0	0	0	0	0	1	0	0	0	-1	0	0	0	0	0	0
EIAI39_1900		conserved hypothetical protein			o : ORF of unknown function	1978803	1979246	-1	0	0	0	0	0	0	0	0	0	0	1	0	1	0	1	-1	-1	0	0	0	0
EC55_0217		conserved hypothetical protein; putative membrane protein			o : ORF of unknown function	240937	241866	-1	0	0	0	0	0	0	0	0	0	0	0	0	1	0	1	0	0	-1	0	0	0
ECO573353		transposase				3317089	3317631	-1	1	1	0	0	0	0	0	0	0	0	0	0	-1	0	-1	-1	1	0	0	1	0
EI14056		Putative Rhs Core protein			h : extrachromosomal origin	4108889	4113142	-1	0	0	0	0	0	0	0	0	0	0	0	0	-1	0	1	0	0	0	0	0	-1
Z3950		conserved hypothetical protein			o : ORF of unknown function	3573136	3574485	-1	1	1	0	-1	0	0	0	0	0	1	-1	0	-1	0	-1	0	0	1	0	0	-1
Z0275		conserved hypothetical protein			o : ORF of unknown function	276198	277370	-1	1	1	0	0	0	0	0	0	0	0	0	0	-1	0	-1	0	0	0	0	0	-1
EC42_3171		conserved hypothetical protein			o : ORF of unknown function	3257593	3258363	-1	-1	-1	0	1	0	0	0	0	0	1	0	0	1	0	-1	0	0	0	0	0	-1
ESCUM1778		conserved hypothetical protein; putative exported protein			o : ORF of unknown function	1801701	1807121	-1	-1	-1	0	0	0	0	0	0	0	1	0	0	1	0	1	0	0	-1	0	0	-1
EIAI39_0648		conserved hypothetical protein			o : ORF of unknown function	685088	685846	-1	0	0	0	0	0	0	0	0	0	0	1	0	0	0	0	0	0	0	-1	0	-1
EC42_2433		Molybdate metabolism regulator	1.5.3.4 : Molybdenum (molybdopterin) ; 7.1 : Cytoplasm ;	4.6 : Molybdopterin ;	r : regulator	2461516	2465277	-1	-1	-1	0	1	0	0	0	0	1	1	0	0	0	0	0	0	-1	0	0	0	-1
Z0342		putative transcriptional regulator (modular protein)				323657	324556	-1	1	1	0	0	0	0	0	0	0	0	0	0	-1	0	-1	0	0	0	0	0	-1
c1675		toxic polypeptide, small (modular protein)				1509044	1509322	-1	0	0	1	0	0	0	0	0	0	0	0	0	0	-1	0	0	0	0	0	0	-1
Z3955		conserved hypothetical protein			o : ORF of unknown function	3577118	3578125	-1	1	1	0	0	0	0	0	0	0	0	0	0	-1	0	0	0	-1	0	-1	0	-2
Z3495		conserved hypothetical protein			o : ORF of unknown function	3147940	3148818	-1	1	1	0	1	0	0	0	0	0	1	1	0	-1	0	-1	-1	-1	0	-1	-1	-2
EC42_2970		putative Alpha-amylase			pe : putative enzyme	3046630	3048882	-1	-1	-1	0	1	0	0	0	0	0	1	1	0	-1	0	-1	1	-1	0	0	0	-2
Z5646		conserved hypothetical protein			o : ORF of unknown function	5143490	5144446	-1	1	1	0	1	0	0	0	0	0	1	1	0	-1	0	-1	-1	-1	-1	-1	-1	-3
ESCUM1856		conserved hypothetical protein			o : ORF of unknown function	1880513	1880824	-1	0	0	0	0	0	0	0	-1	0	1	0	0	0	0	0	-1	-1	0	0	0	-3
UTI89_C1627	ydbA	putative autotransported outer membrane protein involved in cell adhesion	7.4 : Outer membrane ;		prc : putative receptor	1542827	1551142	-1	-1	-1	-1	0	1	1	0	0	0	0	0	0	0	0	0	0	0	0	0	-1	-3
c0784	kdpF	potassium ion accessory transporter subunit			f : factor	769467	769670	-1	0	-1	1	0	1	1	-1	-1	0	0	0	0	0	0	0	0	0	-1	-1	-1	-4
Z3502	yfaD	transposase			o : ORF of unknown function	3157545	3158471	-1	1	1	0	0	-1	-1	-1	-1	1	0	-1	-1	0	-1	0	0	0	0	0	1	-4
ESCUM3256		conserved hypothetical protein			o : ORF of unknown function	3380928	3381824	-1	0	0	0	-1	0	-1	0	-1	0	1	0	-1	0	-1	-1	0	0	0	0	0	-6
ESCUM1857		conserved hypothetical protein			o : ORF of unknown function	1880784	1881401	-1	0	-1	-1	-1	-1	-1	0	-1	0	1	0	0	1	-1	-1	0	0	0	0	0	-7
EC42_0505	hha	modulator of gene expression, with H-NS	2.2.2 : Transcription related ; 3.1.2.4 : Complex regulation ; 3.3.4 : Global ; 5.6.3 : Cell killing ;	9 : Transcription ; 12 : Regulatory functions ; 13 : Signal transduction ; 15 : Cellular processes ;	f : factor	544341	544805	-1	-1	-1	-1	1	-1	1	-1	0	-1	-1	-1	1	1	1	1	-1	-1	-1	-1	-1	-8
Z2749		putative ankyrin repeat regulatory protein			pr : putative regulator	2478008	2479906	-1	1	1	-1	1	-1	-1	-1	-1	0	1	1	-1	-1	-1	-1	-1	-1	-1	-1	0	-9
EFER1785		conserved hypothetical protein; putative exported protein			o : ORF of unknown function	1835772	1838510	-1	0	0	-1	-1	-1	-1	-1	-1	1	-1	1	-1	-1	-1	-1	-1	-1	0	0	0	-12
Z5988		lipoate-protein ligase A (modular protein)				5509894	5511582	-1	1	1	-1	-1	-1	-1	-1	-1	-1	-1	-1	-1	-1	-1	-1	-1	-1	-1	-1	-1	-17
SF1080		flagellar hook protein (modular protein)				1119614	1121542	-1	-1	-1	-1	-1	-1	-1	-1	-1	-1	-1	-1	-1	-1	-1	-1	1	0	-1	-1	-1	-18
SBO0463		immunoglobulin-binding regulator (modular protein)				483212	484729	-1	-1	-1	-1	-1	-1	-1	-1	-1	-1	-1	-1	-1	-1	-1	-1	-1	0	-1	1	-1	-18
Supplementary Table 1. Pseudogenes found in Escherichia coli K-12 MG1655 and the 7 newly sequenced genomes of the ColiScope project. The ‘Reference’ column give the coding sequence (CDS) identifier of the wild type form of the gene, in one of the 21 analysed Escherichia and Shigella bacterial genomes. For each of these 21 genomes the particular gene's status is indicated as functional (‘1’), abse…

## Sheet: Efergusonii
Reference	gene	product	role	process	productType	begin	end	fergussoni	K12	O157:H7 EDL	O157:H7	CFT073	O42	UTI89	S88	536	APEC01	UMN026	IAI39	ED1a	55989	2348-69	IAI1	S.flexeneri 2a 301	S.flexeneri 2a 2457T	S.Sonnei	S.Boydii	S.dysenteria	TOTAL
ECK0515	purK	N5-carboxyaminoimidazole ribonucleotide synthase	1.5.2.1 : Purine biosynthesis ; 7.1 : Cytoplasm ;	2.3 : Purine ribonucleotide biosynthesis ;	e : enzyme	550750	551817	-1	1	1	1	1	1	1	1	1	1	1	1	1	1	1	1	1	1	1	1	1	19
ECK3076	ygjQ	putative thioredoxin-like	6.1 : Membrane ;		pc : putative carrier	3234562	3235254	-1	1	1	1	1	1	1	1	1	1	1	1	1	1	1	1	1	1	1	1	0	18
ECK2575	yfiE	putative DNA-binding transcriptional regulator	2.2.2 : Transcription related ; 3.1.2.2 : Activator ; 3.1.2.3 : Repressor ;	9 : Transcription ; 12.1 : DNA interactions ;	pr : putative regulator	2712461	2713342	-1	1	1	1	1	1	1	1	1	1	1	-1	1	1	1	1	1	1	1	1	1	17
ECK0714	sucA	2-oxoglutarate decarboxylase, thiamin-requiring	1.3.4 : Tricarboxylic acid cycle ;	6.12 : TCA cycle ;	e : enzyme	757929	760730	-1	1	1	1	1	1	1	1	1	1	1	1	-1	1	1	1	1	1	1	1	1	17
ECK2783	gudP	putative D-glucarate transporter	1.1.1 : Carbohydrates/Carbon compounds ; 4.2.A.1 : The Major Facilitator Superfamily (MFS) ; 6.1 : Membrane ; 7.3 : Inner membrane ;	6 : Energy metabolism ; 7 : Transport and binding proteins ;	pt : putative transporter	2918770	2920122	-1	1	1	1	1	1	1	1	1	1	1	1	1	1	1	1	1	1	1	1	-1	17
ECK0323	yahK	putative oxidoreductase, Zn-dependent and NAD(P)-binding		18.1 : Enzymes of unknown specificity ;	pe : putative enzyme	342108	343157	-1	1	1	1	1	1	1	1	1	1	1	-1	1	1	1	1	0	0	1	0	0	13
ECK2213	atoC	fused response regulator of ato opeon, in two-component system with AtoS: response regulator ; sigma54 interaction protein	1.1.2 : Fatty acids (fatty acid oxidation) ; 1.7.14 : Polyamine biosynthesis ; 2.2.2 : Transcription related ; 3.1.2.1 : Sigma factors, anti-sigmafactors ; 3.1.2.2 : Activator ; 3.1.2.4.3 : Two-component regulatory systems (external signal) ; 3.3.1 : Operon (regulation of one operon) ; 7.1 : Cytoplasm ;	3.2 : Degradation ; 5.4 : Polyamine biosynthesis ; 9 : Transcription ; 12.1 : DNA interactions ; 13.1 : Two-component systems ;	r : regulator	2319888	2321273	-1	1	0	0	1	1	1	1	1	1	1	1	1	0	1	0	0	0	1	0	0	11
ECK4264	intB	putative integrase; KpLE2 phage-like element	8.1 : Prophage genes and phage related functions ;	17.2 : Prophage functions ;	pe : putative enzyme	4494773	4495963	-1	1	1	1	0	0	1	0	1	0	1	1	1	1	1	1	0	-1	0	1	0	10
ECK0639	djlB	putative DnaJ-class chaperone	2.3.4 : Chaperoning, folding ;	16.11 : Scavenge (Catabolism) ; 11.3 : Protein folding and stabilization ;	pf : putative factor	676638	678065	-1	1	1	1	0	1	0	0	0	0	1	0	0	1	0	1	1	1	1	0	0	9
ECK1235	adhE	fused acetaldehyde-CoA dehydrogenase ; iron-dependent alcohol dehydrogenase ; pyruvate-formate lyase deactivase	1.1.5.2 : Ethanol degradation ; 1.3.5 : Fermentation ; 5.5.6 : Other stresses (mechanical, nutritional, oxidative) ;	6.7 : Fermentation ; 15.10 : Adaptations to atypical conditions ;	e : enzyme	1294669	1297344	-1	1	1	1	0	1	-1	0	-1	0	0	-1	0	1	0	1	1	1	0	1	1	6
ECK3889	yiiG	conserved hypothetical protein		18 : Unknown function ;	o : ORF of unknown function	4085025	4086080	-1	1	1	1	1	-1	-1	-1	0	-1	0	1	1	1	0	1	0	0	-1	1	1	4
ECK3469	yhhI	putative transposase		17.3 : Transposon functions ;	ph : phenotype	3622401	3623537	-1	1	1	1	0	0	0	0	0	0	1	0	0	0	0	0	0	0	1	0	-1	3
ECK3618	rfaB	UDP-D-galactose:(glucosyl)lipopolysaccharide-1,6-D-galactosyltransferase	6.3 : Surface antigens (ECA, O antigen of LPS) ;	14.3 : Biosynthesis and degradation of surface polysaccharides and lipopolysaccharides ;	e : enzyme	3801081	3802190	-1	1	0	0	0	0	0	0	0	0	0	0	0	0	1	0	0	0	0	0	0	1
ECK0022-1	insB	IS1 transposase InsAB'	8.3 : Transposon related ;	17.3 : Transposon functions ;	h : extrachromosomal origin	19811	20314	-1	1	0	0	0	0	-1	0	-1	0	1	0	0	0	1	-1	1	1	0	0	0	1
EC42_3933	arsD	Arsenical resistance operon trans-acting repressor	3.1.2.3 : Repressor ;	12.1 : DNA interactions ;	r : regulator	4014246	4014617	-1	0	0	0	0	1	0	0	0	0	1	0	0	0	0	0	0	0	0	0	0	1
SHISB4650		Derepression protein (modular protein)				4220809	4221381	-1	0	0	0	0	0	0	0	0	0	0	0	0	0	0	0	0	0	0	1	0	0
EC55_4689		hypothetical protein			o : ORF of unknown function	4807990	4808238	-1	0	0	0	0	0	0	0	0	0	0	0	0	1	0	0	0	0	0	0	0	0
EC42_0244	yhhI	transposase		17.3 : Transposon functions ;	ph : phenotype	273523	274659	-1	0	-1	-1	0	1	-1	-1	0	-1	1	0	-1	1	0	-1	0	0	-1	0	0	-6
EC42_0505	hha	modulator of gene expression, with H-NS	2.2.2 : Transcription related ; 3.1.2.4 : Complex regulation ; 3.3.4 : Global ; 5.6.3 : Cell killing ;	9 : Transcription ; 12 : Regulatory functions ; 13 : Signal transduction ; 15 : Cellular processes ;	f : factor	544341	544805	-1	-1	-1	-1	-1	1	-1	1	-1	0	-1	-1	1	1	1	1	-1	-1	-1	-1	-1	-8
Z5988		lipoate-protein ligase A (modular protein)				5509894	5511582	-1	-1	1	1	-1	-1	-1	-1	-1	-1	-1	-1	-1	-1	-1	-1	-1	-1	-1	-1	-1	-17
SF1080		flagellar hook protein (modular protein)				1119614	1121542	-1	-1	-1	-1	-1	-1	-1	-1	-1	-1	-1	-1	-1	-1	-1	-1	1	0	-1	-1	-1	-18
SBO0463		immunoglobulin-binding regulator (modular protein)				483212	484729	-1	-1	-1	-1	-1	-1	-1	-1	-1	-1	-1	-1	-1	-1	-1	-1	-1	0	-1	1	-1	-18

## Sheet: UMN026
Reference	gene	product	role	process	productType	begin	end	UMN026	K12	O157:H7 EDL	O157:H7	CFT073	O42	UTI89	S88	536	APEC01	fergussoni	IAI39	ED1a	55989	2348-69	IAI1	S.flexeneri 2a 301	S.flexeneri 2a 2457T	S.Sonnei	S.Boydii	S.dysenteria	TOTAL
ECK4129	yjdC	putative transcriptional regulator	3.1.2 : Transcriptional level ;	12.1 : DNA interactions ;	pr : putative regulator	4360756	4361331	-1	1	1	1	1	1	1	1	1	1	1	1	1	1	1	1	1	1	1	1	0	19
ECK1595	mdtJ	multidrug efflux system transporter	4.2.A.7 : The Drug/Metabolite Transporter (DMT) Superfamily ; 4.S.126 : multidrug ; 5.6.4 : Drug resistance/sensitivity ; 6.1 : Membrane ; 7.3 : Inner membrane ;	7 : Transport and binding proteins ; 15.8 : Toxin production and resistance ;	t : transporter	1671160	1671525	-1	1	1	1	1	1	1	1	1	1	0	1	1	1	1	1	1	1	1	1	1	19
ECK3646	yicI	putative alpha-glucosidase	1.7.1 : Unassigned reversible reactions ;	5 : Central intermediary metabolism ;	pe : putative enzyme	3830242	3832560	-1	1	1	1	1	1	1	1	1	1	1	1	1	1	1	1	1	1	-1	1	0	17
ECK0326	yahN	neutral amino-acid efflux system	4.2.A.76 : The Resistance to Homoserine/Threonine (RhtB) Family ; 6.1 : Membrane ;	7 : Transport and binding proteins ;	t : transporter	344890	345561	-1	1	1	1	1	1	1	1	1	1	1	1	1	1	1	1	0	0	1	0	0	16
Z5331		conserved hypothetical protein; putative exported protein			o : ORF of unknown function	4862611	4863513	-1	0	1	1	1	1	1	1	1	1	1	1	1	0	1	0	0	0	1	1	1	15
ECK4346	yjiZ	putative transporter	4.2.A.1 : The Major Facilitator Superfamily (MFS) ; 6.1 : Membrane ; 7.3 : Inner membrane ;	7 : Transport and binding proteins ;	pt : putative transporter	4591384	4592745	-1	1	1	1	1	1	1	1	1	1	0	0	1	1	1	1	1	1	1	-1	-1	14
c3716		conserved hypothetical protein; putative membrane protein	6.1 : Membrane ;		o : ORF of unknown function	3549340	3550500	-1	0	0	0	1	1	1	1	1	1	0	1	1	1	1	1	1	1	0	0	0	13
ECK2572	nadB	quinolinate synthase, L-aspartate oxidase (B protein) subunit	1.5.3.7 : Nicotinamide adenine dinucleotide (NAD) ;	4.12 : Pyridine nucleotides ;	e : enzyme	2708442	2710064	-1	1	1	1	1	1	1	1	1	1	1	1	1	1	1	1	-1	-1	-1	-1	1	12
ECK3866	yihM	putative sugar phosphate isomerase			pe : putative enzyme	4059188	4060168	-1	1	1	1	1	1	0	0	1	0	0	1	0	1	0	1	1	1	0	0	0	11
ECK3518	bcsA	cellulose synthase, catalytic subunit	1.6.16 : Cellulose biosynthesis ; 4.4.A.5 : The PTS Galactitol (Gat) Family ; 6.1 : Membrane ;	6.14 : Biosynthesis and degradation of polysaccharides ; 13.2 : PTS ;	e : enzyme	3690641	3693259	-1	1	1	1	1	1	1	-1	1	1	1	-1	1	1	1	1	-1	-1	-1	1	1	10
ECK0234	yafO	putative toxin of the YafO-YafN toxin-antitoxin system		16.3 : Control ; 16.8 : Protect ;	pf : putative factor	252301	252699	-1	1	1	1	0	-1	1	1	1	1	1	0	1	0	0	0	1	1	0	0	0	10
ECK3515	bcsC	cellulose synthase subunit	1.6.16 : Cellulose biosynthesis ;	6.14 : Biosynthesis and degradation of polysaccharides ;	e : enzyme	3683723	3687196	-1	1	-1	1	1	1	1	1	1	1	1	1	1	1	1	1	-1	-1	-1	-1	-1	8
Z5029		conserved hypothetical protein; putative exported protein			o : ORF of unknown function	4588091	4592857	-1	0	1	1	1	1	1	1	1	1	1	-1	1	1	-1	1	-1	-1	1	-1	-1	7
ECK3802	yzcX	hypothetical protein		18 : Unknown function ;	o : ORF of unknown function	3991873	3992358	-1	1	1	1	0	0	0	0	0	0	0	0	0	0	0	0	0	1	1	1	1	7
UTI89_C4880		putative superfamily I DNA helicase			pe : putative enzyme	4780097	4783612	-1	0	0	0	0	0	1	-1	1	1	0	1	0	1	0	0	1	1	1	0	0	7
c3029		putative outer membrane protein; RatA precursor homolog	5.13 : Virulence associated ;	15.9 : Pathogenesis ;	pm : putative membrane component	2892642	2900693	-1	0	0	0	1	1	1	1	1	1	1	1	-1	0	0	0	0	0	0	0	0	7
ECK2750	ygbT	conserved hypothetical protein		18 : Unknown function ;	o : ORF of unknown function	2876877	2877794	-1	1	1	1	0	1	0	0	0	0	1	0	0	1	0	1	0	0	-1	1	-1	6
ECK0285	yagT	putative oxidoreductase, 2Fe-2S subunit		18.1 : Enzymes of unknown specificity ;	pe : putative enzyme	301108	301797	-1	1	1	1	0	1	0	0	0	0	0	0	0	1	0	1	0	0	0	0	0	6
Z1192	insB	transposase	8.3 : Transposon related ;	17.3 : Transposon functions ;	h : extrachromosomal origin	1115867	1116370	-1	-1	1	1	-1	0	1	-1	0	1	0	1	1	1	0	0	0	1	0	1	0	6
c3559		putative membrane-associated, metal-dependent hydrolase (part 2)			pe : putative enzyme	3409389	3410474	-1	-1	0	0	1	1	1	-1	1	1	0	1	0	1	0	0	0	0	0	0	0	5
EC55_2493	yfaD	conserved hypothetical protein, putative transposase YhgA-like			o : ORF of unknown function	2562987	2563889	-1	0	0	0	0	-1	0	0	0	0	0	0	0	1	0	1	0	0	1	1	0	3
UTI89_C4975		transposase ORF B, IS3 family	8.3 : Transposon related ; 8.3.1 : transposases ;		pe : putative enzyme	4879325	4880215	-1	0	1	1	-1	-1	1	1	1	1	0	0	1	-1	1	0	0	0	-1	0	-1	3
EC42_1622		conserved hypothetical protein; putative exported protein			o : ORF of unknown function	1656607	1657428	-1	0	0	0	1	1	-1	1	-1	1	0	0	1	0	0	0	0	0	0	0	0	3
ECK4246	yjgL	hypothetical protein		18 : Unknown function ;	o : ORF of unknown function	4473460	4475274	-1	1	1	1	0	1	0	1	0	0	0	0	0	-1	-1	-1	0	0	-1	1	0	2
c5304	ytfA	putative transcriptional regulator	3.1.2 : Transcriptional level ;	12.1 : DNA interactions ;	pr : putative regulator	5044493	5045212	-1	-1	0	0	1	-1	1	1	1	1	0	1	1	0	1	0	-1	-1	-1	-1	0	2
EFER2725		putative prophage Kil protein (modular protein)	8.1.5 : Lysis ;	17.2 : Prophage functions ;	h : extrachromosomal origin	2789666	2790076	-1	0	0	0	0	0	0	0	0	0	1	0	0	0	0	0	0	0	0	0	0	1
EFER0578		conserved hypothetical protein			h : extrachromosomal origin	594417	594902	-1	0	0	0	0	0	0	0	0	0	1	0	0	0	0	0	0	0	0	0	0	1
ECP_2998		conserved hypothetical protein			o : ORF of unknown function	3160086	3160472	-1	0	0	0	0	0	0	0	1	0	0	0	0	0	0	0	0	0	0	0	0	1
SHISS4094		hypothetical protein			o : ORF of unknown function	3775388	3775588	-1	0	0	0	0	0	0	0	0	0	0	0	0	0	0	0	0	0	1	0	0	1
SDY3553		conserved hypothetical protein			o : ORF of unknown function	3286885	3287181	-1	0	0	0	0	0	0	0	0	0	0	0	0	0	0	0	0	0	0	0	1	1
ES1a2145		conserved hypothetical protein; putative exported protein	8.2 : Plasmid related ;	17.1 : Plasmid functions ;	o : ORF of unknown function	2111509	2111907	-1	0	0	0	0	0	0	0	0	0	0	0	1	0	0	0	0	0	0	0	0	1
ECOS88_1444		hypothetical protein			o : ORF of unknown function	1429111	1429347	-1	0	0	0	0	-1	0	1	0	0	0	0	0	1	0	0	0	0	0	0	0	1
EI12000		conserved hypothetical protein; putative exported protein			o : ORF of unknown function	2034360	2034632	-1	0	-1	0	0	0	0	0	0	0	0	0	0	0	0	1	0	0	0	0	0	0
EI14342	yhhI	H-repeat-associated protein, putative transposase IS4-family	8.3 : Transposon related ; 8.3.1 : transposases ;	17.3 : Transposon functions ;	pe : putative enzyme	4424793	4425929	-1	0	-1	-1	0	0	0	0	0	0	0	0	0	0	0	1	0	0	0	0	0	-1
SF3505		conserved hypothetical protein			o : ORF of unknown function	3597496	3599271	-1	0	0	0	0	-1	0	0	0	0	0	-1	0	-1	0	0	1	0	0	-1	0	-3
ECOS88_2079		conserved hypothetical protein, putative transposase ORF1, IS66 family	10 : cryptic genes ;		o : ORF of unknown function	2057747	2059360	-1	0	0	0	-1	-1	0	1	-1	0	0	-1	1	0	-1	0	1	0	0	-1	0	-3
EI14417		conserved hypothetical protein			o : ORF of unknown function	4504928	4505173	-1	0	0	0	0	-1	0	-1	0	0	0	0	-1	0	-1	1	0	0	0	0	0	-3
ES1a2364		Uncharacterized protein ynfO from qin prophage (modular protein)	8 : extrachromosomal ;	17 : Mobile and extrachromosomal element functions ;	h : extrachromosomal origin	2351316	2351864	-1	0	-1	-1	0	0	0	-1	0	0	0	0	1	0	-1	0	0	0	0	-1	0	-4
SF3303		putative IS1 encoded protein				3400965	3401291	-1	0	0	0	0	-1	0	-1	-1	0	0	0	0	-1	-1	-1	1	0	0	0	0	-5
EC42_0505	hha	modulator of gene expression, with H-NS	2.2.2 : Transcription related ; 3.1.2.4 : Complex regulation ; 3.3.4 : Global ; 5.6.3 : Cell killing ;	9 : Transcription ; 12 : Regulatory functions ; 13 : Signal transduction ; 15 : Cellular processes ;	f : factor	544341	544805	-1	-1	-1	-1	-1	1	-1	1	-1	0	-1	-1	1	1	1	1	-1	-1	-1	-1	-1	-7
ECs1781		conserved hypothetical protein			o : ORF of unknown function	1774698	1776551	-1	0	0	1	-1	-1	-1	-1	0	-1	0	0	0	0	0	0	-1	-1	0	0	-1	-7
EFER1785		conserved hypothetical protein; putative exported protein			o : ORF of unknown function	1835772	1838510	-1	-1	0	0	-1	-1	-1	-1	-1	-1	1	1	-1	-1	-1	-1	-1	-1	0	0	0	-11
Z5988		lipoate-protein ligase A (modular protein)				5509894	5511582	-1	-1	1	1	-1	-1	-1	-1	-1	-1	-1	-1	-1	-1	-1	-1	-1	-1	-1	-1	-1	-16
SF1080		flagellar hook protein (modular protein)				1119614	1121542	-1	-1	-1	-1	-1	-1	-1	-1	-1	-1	-1	-1	-1	-1	-1	-1	1	0	-1	-1	-1	-17
SBO0463		immunoglobulin-binding regulator (modular protein)				483212	484729	-1	-1	-1	-1	-1	-1	-1	-1	-1	-1	-1	-1	-1	-1	-1	-1	-1	0	-1	1	-1	-17

## Sheet: IAI39
Reference	gene	product	role	process	productType	begin	end	IAI39	K12	O157:H7 EDL	O157:H7	CFT073	O42	UTI89	S88	536	APEC01	fergussoni	UMN026	ED1a	55989	2348-69	IAI1	S.flexeneri 2a 301	S.flexeneri 2a 2457T	S.Sonnei	S.Boydii	S.dysenteria	TOTAL
ECK4166	mutL	methyl-directed mismatch repair protein	2.1.4 : DNA repair ; 7.1 : Cytoplasm ;	8.1 : DNA replication, recombination, and repair ;	e : enzyme	4395435	4397282	-1	1	1	1	1	1	1	1	1	1	1	1	1	1	1	1	1	1	1	1	1	19
ECK2502	yfgI	conserved hypothetical protein	6.1 : Membrane ; 7.3 : Inner membrane ;	18 : Unknown function ;	o : ORF of unknown function	2628348	2628887	-1	1	1	1	1	1	1	1	1	1	1	1	1	1	1	1	1	1	1	1	1	19
ECK3272	smf	conserved hypothetical protein		18 : Unknown function ;	o : ORF of unknown function	3430458	3431582	-1	1	1	1	1	1	1	1	1	1	1	1	1	1	1	1	1	1	1	1	1	19
ECK1693	ydiO	putative acyl-CoA dehydrogenase		pe : putative enzyme	pe : putative enzyme	1775220	1776371	-1	1	1	1	1	1	1	1	1	1	1	1	1	1	1	1	1	1	1	1	1	19
ECK3581	yibF	putative glutathione S-transferase	1.7.1 : Unassigned reversible reactions ;	5 : Central intermediary metabolism ;	pe : putative enzyme	3759370	3759978	-1	1	1	1	1	1	1	1	1	1	1	1	1	1	1	1	1	1	1	1	1	19
ECK1892	flhC	DNA-binding transcriptional dual regulator with FlhD	1.3.7 : Anaerobic respiration ; 1.3.9 : Entner-Doudoroff pathway ; 1.6.12 : Flagella ; 2.2.2 : Transcription related ; 3.1.2.2 : Activator ; 3.3.1 : Operon (regulation of one operon) ; 5.3 : Motility (incl. chemotaxis, energytaxis, aerotaxis, redoxtaxis) ; 6.4 : Flagellum ; 7.1 : Cytoplasm ;	6.3 : Anaerobic ; 6.6 : Entner-Doudoroff ; 9 : Transcription ; 12.1 : DNA interactions ; 14.1 : Surface structures ; 15.2 : Chemotaxis and motility ;	r : regulator	1975290	1975868	-1	1	1	1	1	1	1	1	1	1	1	1	1	1	1	1	1	1	1	1	1	19
ECK1065	flgI	flagellar basal body P-ring protein	1.6.12 : Flagella ; 5.3 : Motility (incl. chemotaxis, energytaxis, aerotaxis, redoxtaxis) ; 6.4 : Flagellum ;	14.1 : Surface structures ; 15.2 : Chemotaxis and motility ;	s : structure	1135497	1136594	-1	1	1	1	1	1	1	1	1	0	1	1	1	1	1	1	1	1	1	1	1	18
ECK2780	barA	hybrid sensory histidine kinase, in two-component regulatory system with UvrY	1.6.13 : Fimbria, pili, curli ; 2.2.2 : Transcription related ; 2.3.3 : Posttranslational modification ; 3.1.2.4.3 : Two-component regulatory systems (external signal) ; 3.1.3.2 : Covalent modification, demodification, maturation ; 3.3.4 : Global ; 5.1 : Cell division ; 5.5 : Adaptation to stress ; 5.5.7 : Fe aquisition ; 6.1 : Membrane ; 7.3 : Inner membrane ;	9 : Transcription ; 11.2 : Protein modification and repair ; 12.3 : Protein interactions ; 13.1 : Two-component systems ; 14.1 : Surface structures ; 15.1 : Cell division ;	r : regulator	2913079	2915835	-1	1	1	1	1	1	1	1	1	1	1	1	1	-1	1	1	1	1	1	1	1	17
ECK3523	bcsG	putative endoglucanase involved in cellulose biosynthesis	6.1 : Membrane ;		pe : putative enzyme	3696237	3697916	-1	1	1	1	1	1	1	1	1	1	1	1	1	1	1	1	1	1	1	1	-1	17
ECK2575	yfiE	putative DNA-binding transcriptional regulator	2.2.2 : Transcription related ; 3.1.2.2 : Activator ; 3.1.2.3 : Repressor ;	9 : Transcription ; 12.1 : DNA interactions ;	pr : putative regulator	2712461	2713342	-1	1	1	1	1	1	1	1	1	1	-1	1	1	1	1	1	1	1	1	1	1	17
ECK3338	kefB	potassium:proton antiporter	4.2.A.37 : The Monovalent Cation:Proton Antiporter-2 (CPA2) Family ; 4.S.97 : Kﱿ ; 6.1 : Membrane ; 7.3 : Inner membrane ;	7.4 : Cations and iron carrying compounds ;	t : transporter	3476824	3478629	-1	1	1	1	1	1	1	1	-1	1	1	1	1	1	1	1	1	1	1	1	1	17
ECK4226	yjfF	putative sugar transporter subunit: membrane component of ABC superfamily	4.3.A.1.m : membrane component ; 6.1 : Membrane ; 7.3 : Inner membrane ;	7 : Transport and binding proteins ;	pt : putative transporter	4451606	4452601	-1	1	1	1	1	1	1	1	1	1	1	1	0	1	1	1	1	-1	1	1	1	16
ECK1937	fliG	flagellar motor switching and energizing component	1.6.12 : Flagella ; 5.3 : Motility (incl. chemotaxis, energytaxis, aerotaxis, redoxtaxis) ; 6.4 : Flagellum ;	14.1 : Surface structures ; 15.2 : Chemotaxis and motility ;	cp : cell process	2012904	2013899	-1	1	1	1	1	1	1	1	1	1	1	1	1	1	1	1	1	1	1	-1	0	16
ECK4372	yjjI	conserved hypothetical protein		18 : Unknown function ;	o : ORF of unknown function	4613538	4615088	-1	1	1	-1	1	1	1	1	1	1	1	1	1	1	1	1	1	1	1	-1	1	15
ECK2980	yghT	hypothetical protein; putative nucleoside triphosphate hydrolase domain		18 : Unknown function ;	o : ORF of unknown function	3132153	3132845	-1	1	0	0	1	1	1	1	1	1	0	1	1	1	1	1	1	1	1	0	1	15
ECK2379	ypdD	putative fused PTS enzymes (multiphosphoryl transfer protein): Hpr component ; enzyme I component ; enzyme IIA component	4.4.A : Phosphotransferase Systems (PEP-dependent PTS) ;	13.2 : PTS ;	pt : putative transporter	2500012	2502507	-1	1	1	1	1	1	1	1	1	1	1	1	1	1	1	1	1	1	-1	1	-1	15
ECK0561	nfrB	bacteriophage N4 receptor, inner membrane subunit	6.1 : Membrane ; 7.3 : Inner membrane ; 8.1 : Prophage genes and phage related functions ;	17.2 : Prophage functions ;	m : membrane component	590164	592401	-1	1	1	1	1	1	1	1	1	1	1	1	-1	1	1	1	1	-1	1	0	1	14
ECK4323	yjiJ	conserved hypothetical protein; putative inner membrane protein	4.9.B : Putative uncharacterized transport protein ; 4.S.173 : sugar ;	7.3 : Carbohydrates, organic alcohols, and acids ;	pm : putative membrane component	4559520	4560698	-1	1	1	1	1	1	1	1	1	1	1	1	0	1	1	1	0	0	0	1	0	14
Z0290	fhiA	flagellar system protein	4.9.B : Putative uncharacterized transport protein ; 6.1 : Membrane ; 6.4 : Flagellum ; 7.3 : Inner membrane ;	7 : Transport and binding proteins ; 14.1 : Surface structures ;	s : structure	286245	287984	-1	0	1	1	1	1	1	1	1	1	1	1	1	1	-1	1	1	1	1	0	0	14
ECK1088	fhuE	ferric-rhodotorulic acid outer membrane transporter	1.7.19 : Incorporation of metal ions ; 4.1.B.14 : The Outer Membrane Receptor (OMR) Family ; 4.S.53 : Fe ; 5.5.7 : Fe aquisition ; 6.1 : Membrane ; 7.4 : Outer membrane ;	5 : Central intermediary metabolism ; 7.4 : Cations and iron carrying compounds ; 7.6 : Porins ; 15.10 : Adaptations to atypical conditions ;	t : transporter	1158585	1160774	-1	1	1	1	1	1	1	1	1	1	0	1	1	1	1	1	-1	-1	1	1	1	14
ECK2436	eutB	ethanolamine ammonia-lyase, large subunit, heavy chain	1.1.4 : Amines ;	6.2 : Amino acids and amines ;	e : enzyme	2555340	2556701	-1	1	1	1	1	1	1	1	1	1	1	1	1	1	1	1	0	0	-1	1	-1	13
ECK0323	yahK	putative oxidoreductase, Zn-dependent and NAD(P)-binding		18.1 : Enzymes of unknown specificity ;	pe : putative enzyme	342108	343157	-1	1	1	1	1	1	1	1	1	1	-1	1	1	1	1	1	0	0	1	0	0	13
ECK2769	yqcE	putative transporter	4.2.A.1 : The Major Facilitator Superfamily (MFS) ; 6.1 : Membrane ;	7 : Transport and binding proteins ;	pt : putative transporter	2898614	2899891	-1	1	1	1	1	1	1	1	1	1	0	1	1	1	1	1	0	0	1	0	-1	13
ECK2240	yfaW	putative epimerase/enolase/dehydratase			pe : putative enzyme	2358231	2359448	-1	1	1	1	1	0	1	1	1	1	0	0	1	0	1	0	0	0	1	1	0	11
ECK2499	yfgF	conserved hypothetical protein; putative inner membrane protein		18 : Unknown function ;	pm : putative membrane component	2624717	2626960	-1	1	1	1	1	1	1	1	1	1	1	1	1	1	1	1	-1	-1	1	-1	-1	11
Z0375		putative adhesin			pf : putative factor	353934	358187	-1	0	1	1	1	1	0	1	0	0	1	1	0	1	1	1	1	1	0	-1	0	10
Z3481	yfaS	putative fragment of large extracellular alpha-helical protein (part 2)	6.1 : Membrane ;		pm : putative membrane component	3126838	3131442	-1	-1	1	1	1	1	1	1	1	1	0	1	1	1	1	1	-1	-1	1	-1	1	10
ECK2148	cirA	ferric iron-catecholate outer membrane transporter	4.9.A : Transporters of Unknown Classification ; 5.5.7 : Fe aquisition ; 6.1 : Membrane ; 7.4 : Outer membrane ; 8.4 : Colicin related ;	7 : Transport and binding proteins ; 15.10 : Adaptations to atypical conditions ;	m : membrane component	2242800	2244791	-1	1	1	1	0	1	0	1	1	0	1	1	1	1	1	1	0	0	1	-1	-1	10
ECK3518	bcsA	cellulose synthase, catalytic subunit	1.6.16 : Cellulose biosynthesis ; 4.4.A.5 : The PTS Galactitol (Gat) Family ; 6.1 : Membrane ;	6.14 : Biosynthesis and degradation of polysaccharides ; 13.2 : PTS ;	e : enzyme	3690641	3693259	-1	1	1	1	1	1	1	-1	1	1	1	-1	1	1	1	1	-1	-1	-1	1	1	9
ECK1508	lsrD	AI2 transporter ; membrane component of ABC superfamily	4.3.A.1.m : membrane component ; 4.S.173 : sugar ; 6.1 : Membrane ; 7.3 : Inner membrane ;	7.3 : Carbohydrates, organic alcohols, and acids ;	t : transporter	1602071	1603063	-1	1	1	1	0	1	0	0	0	0	1	1	0	1	0	1	1	1	0	0	0	9
ECK3253	acrF	multidrug efflux system protein	4.2.A.6 : The Resistance-Nodulation-Cell Division (RND) Superfamily ; 4.S.126 : multidrug ; 5.6.4 : Drug resistance/sensitivity ; 6.1 : Membrane ; 7.3 : Inner membrane ;	7 : Transport and binding proteins ; 15.8 : Toxin production and resistance ;	t : transporter	3413055	3416159	-1	1	-1	-1	1	1	1	1	1	1	1	1	1	1	1	1	0	0	-1	1	-1	9
Z0513	yajI	putative lipoprotein			lp : lipoprotein	496569	497168	-1	0	1	0	1	0	1	0	0	1	1	0	0	-1	0	0	1	1	1	1	1	8
ECK1333	abgB	putative peptidase, aminobenzoyl-glutamate utilization protein	1.1.1 : Carbohydrates/Carbon compounds ;	16.11 : Scavenge (Catabolism) ; 6 : Energy metabolism ;	pe : putative enzyme	1399834	1401279	-1	1	1	1	0	1	0	0	0	0	0	1	0	1	0	1	0	0	1	1	0	8
ECK2487	hyfR	DNA-binding transcriptional activator, formate sensing	1.3.7 : Anaerobic respiration ; 2.2.2 : Transcription related ; 3.1.2.2 : Activator ; 3.3.1 : Operon (regulation of one operon) ; 7.1 : Cytoplasm ;	6.3 : Anaerobic ; 9 : Transcription ; 12.1 : DNA interactions ;	r : regulator	2609922	2611934	-1	1	1	1	0	1	0	0	0	0	1	1	0	1	0	1	1	1	1	-1	-1	8
c0948	P	Terminase, ATPase subunit (GpP)	8.1.1 : DNA packaging, phage assembly ;	17.2 : Prophage functions ;	h : extrachromosomal origin	921771	923537	-1	0	0	0	1	0	1	1	0	1	0	1	1	1	1	0	0	0	0	1	0	8
ECK1483	dos	cAMP phosphodiesterase, heme-regulated			e : enzyme	1561358	1563757	-1	1	-1	-1	-1	1	1	1	1	1	1	1	1	1	1	1	-1	-1	1	1	0	8
ECK0134	yadC	putative fimbrial-like adhesin exported protein	6.5 : Pilus ;	14.1 : Surface structures ;	ps : putative structure	149715	150953	-1	1	0	0	1	1	1	1	-1	1	1	1	1	1	1	1	0	0	-1	0	-1	8
ECK1500	hipA	regulator with hipB	1.6.7 : Peptidoglycan (murein) ; 2.1 : DNA related ; 3.1.4 : Regulation level unknown ; 6.2 : Peptidoglycan (murein) ; 7.1 : Cytoplasm ;	8 : DNA metabolism ; 12 : Regulatory functions ; 14.2 : Biosynthesis and degradation of murein sacculus and peptidoglycan ;	r : regulator	1588878	1590200	-1	1	0	-1	0	1	1	1	0	1	0	1	1	1	1	1	0	0	0	0	0	8
Z1213		conserved hypothetical protein			o : ORF of unknown function	1137657	1138562	-1	0	1	1	0	0	1	1	1	1	0	0	0	1	1	0	0	0	0	0	0	7
ECK1235	adhE	fused acetaldehyde-CoA dehydrogenase ; iron-dependent alcohol dehydrogenase ; pyruvate-formate lyase deactivase	1.1.5.2 : Ethanol degradation ; 1.3.5 : Fermentation ; 5.5.6 : Other stresses (mechanical, nutritional, oxidative) ;	6.7 : Fermentation ; 15.10 : Adaptations to atypical conditions ;	e : enzyme	1294669	1297344	-1	1	1	1	0	1	-1	0	-1	0	-1	0	0	1	0	1	1	1	0	1	1	6
c2495		putative phosphotriesterase-related protein	1 : Metabolism ;	18.1 : Enzymes of unknown specificity ;	pe : putative enzyme	2334952	2335986	-1	0	0	0	1	0	1	1	1	1	0	0	1	1	0	0	0	0	0	0	0	6
Z5029		conserved hypothetical protein; putative exported protein			o : ORF of unknown function	4588091	4592857	-1	0	1	1	1	1	1	1	1	1	1	-1	1	1	-1	1	-1	-1	1	-1	-1	6
Z0635	siiDA	RtxD/HlyD/CyaD protein of type I secretion system		16.1 : Circulate ;	t : transporter	603678	604853	-1	0	1	1	0	1	0	0	0	0	1	1	0	0	0	0	0	0	0	0	1	5
c2643		putative Molybdate metabolism regulator (molR)	1 : Metabolism ; 3.1.2.3 : Repressor ;	12.1 : DNA interactions ; 18.1 : Enzymes of unknown specificity ;	pr : putative regulator	2487860	2491648	-1	-1	-1	-1	1	1	1	1	1	1	1	1	1	1	-1	1	-1	-1	1	1	-1	5
EC42_0856		phage tail tape measure protein	8.1.1 : DNA packaging, phage assembly ; 8.1.6 : Structural component ;	17.2 : Prophage functions ;	h : extrachromosomal origin	905919	907751	-1	0	0	0	0	1	1	1	0	1	1	0	0	0	0	0	0	0	0	0	0	4
ECK4322	kptA	2'-phosphotransferase	1.7.1 : Unassigned reversible reactions ; 7.1 : Cytoplasm ;	5 : Central intermediary metabolism ;	e : enzyme	4558953	4559507	-1	1	-1	-1	-1	1	-1	1	1	0	0	1	0	1	1	1	1	1	0	-1	0	4
Z5089		transposase	8.3 : Transposon related ; 8.3.1 : transposases ;	17.3 : Transposon functions ;	pe : putative enzyme	4651861	4652538	-1	-1	1	1	0	-1	-1	-1	1	-1	1	1	-1	1	-1	0	1	1	1	1	1	3
Z2037		putative exonuclease from phage origin	8.1 : Prophage genes and phage related functions ;	17.2 : Prophage functions ;	h : extrachromosomal origin	1850909	1853380	-1	0	1	-1	1	0	0	0	0	1	0	1	0	0	0	0	0	0	0	1	0	3
Z5002		conserved hypothetical protein		18 : Unknown function ;	o : ORF of unknown function	4557590	4559560	-1	0	1	1	0	1	0	0	0	0	0	1	0	0	0	0	0	0	0	0	0	3
ECK1133	ymfL	putative nucleic acid-binding protein; e14 prophage	8.1 : Prophage genes and phage related functions ;	17.2 : Prophage functions ;	h : extrachromosomal origin	1202479	1203048	-1	1	0	0	1	0	0	0	0	0	1	0	0	0	0	0	0	0	0	1	0	3
ECK3035	yqiG	outer membrane usher protein	6.1 : Membrane ; 7.4 : Outer membrane ;		f : factor	3185422	3187887	-1	1	0	0	0	1	0	0	0	0	1	0	0	1	0	1	0	0	-1	0	0	3
ESCUT0810		conserved hypothetical protein			o : ORF of unknown function	875794	875943	-1	0	0	0	0	0	1	1	1	1	0	0	0	0	0	0	0	0	0	0	0	3
UTI89_C4895	papA	major pilin protein PapA	1.6.13 : Fimbria, pili, curli ; 6.5 : Pilus ;	14.1 : Surface structures ;	s : structure	4796467	4797030	-1	0	0	0	0	0	1	1	0	1	0	1	0	0	0	0	0	0	0	0	0	3
EFER2897	ygiK	c4-dicarboxylate permease	4.S.46 : dicarboxylate ;	7.3 : Carbohydrates, organic alcohols, and acids ;	t : transporter	2961690	2962991	-1	0	0	0	0	0	0	0	0	0	1	1	0	0	0	0	1	1	-1	0	0	2
SSO_1656	narU	nitrate/nitrite transporter	1.8.3 : Nitrogen metabolism ; 4.2.A.1 : The Major Facilitator Superfamily (MFS) ; 4.S.145 : nitrite ; 6.1 : Membrane ; 7.3 : Inner membrane ;	5.7 : Nitrogen metabolism ; 7.2 : Anions ;	t : transporter	1751571	1752932	-1	0	1	0	0	0	0	0	0	0	0	0	0	0	0	0	0	0	1	0	1	2
Z5815		transposase	8.3.1 : transposases ;	17.3 : Transposon functions ;	e : enzyme	5311757	5312173	-1	0	1	1	0	0	0	0	0	0	0	0	0	1	0	0	0	0	0	0	0	2
ECK0530	intD	putative integrase; DLP12 prophage	8.1 : Prophage genes and phage related functions ;	17.2 : Prophage functions ;	pe : putative enzyme	564038	565201	-1	1	1	1	-1	0	-1	1	1	-1	1	1	-1	0	-1	0	-1	1	0	1	0	2
ECOS88_4279		phospho acidic carbohydrate aldolase			e : enzyme	4247698	4248402	-1	0	0	0	0	0	0	1	0	0	1	0	1	0	0	0	0	0	0	0	0	2
APECO1_4054		conserved hypothetical protein			o : ORF of unknown function	2747795	2750269	-1	0	0	0	0	0	0	0	0	1	0	0	0	0	1	0	0	0	0	0	0	1
UTI89_C3003	ymfT	putative DNA-binding transcriptional regulator; e14 prophage			h : extrachromosomal origin	2934712	2935215	-1	-1	0	0	0	0	1	1	0	0	0	0	0	0	0	0	0	0	0	1	0	1
ECOS88_3319		conserved hypothetical protein; putative EAL domain			o : ORF of unknown function	3273975	3275510	-1	0	0	0	0	0	0	1	0	1	0	0	0	0	0	0	0	0	0	0	0	1
EFER4089		conserved hypothetical protein			o : ORF of unknown function	4192799	4193011	-1	0	0	0	0	0	0	0	0	0	1	0	0	0	0	0	0	0	0	0	0	0
EFER3105		putative 5-methylcytosine-specific restriction enzyme with GTPase activity		16.8 : Protect ;	pe : putative enzyme	3196932	3199007	-1	0	0	0	0	0	0	0	0	0	1	0	0	0	0	0	0	0	0	0	0	0
Z3950		conserved hypothetical protein			o : ORF of unknown function	3573136	3574485	-1	-1	1	1	0	-1	0	0	0	0	0	1	0	-1	0	-1	0	0	1	0	0	-1
EC42_2689		YapH homolog (fragment)				2740023	2746133	-1	0	0	0	-1	1	0	0	0	0	0	0	0	0	0	0	0	0	0	0	0	-1
SSO_0018		transposase				17921	19093	-1	0	0	0	0	0	0	0	0	0	0	0	0	0	-1	0	0	0	1	0	0	-1
APECO1_4217		Capsule O-acetyl transferase				2571620	2572543	-1	0	0	0	0	0	-1	-1	0	1	0	0	0	0	0	0	0	0	0	0	0	-2
c5426		conserved hypothetical protein			o : ORF of unknown function	5171375	5173048	-1	0	-1	-1	1	0	0	0	1	0	0	0	-1	1	0	0	0	-1	0	0	0	-2
ECK1503	ydeK	putative lipoprotein involved in contact growth inhibition		16.5 : Explore ;	lp : lipoprotein	1592133	1596110	-1	1	0	0	0	-1	0	0	0	0	0	0	0	0	0	0	0	0	0	0	-1	-2
Z3502	yfaD	transposase			o : ORF of unknown function	3157545	3158471	-1	-1	1	1	0	0	-1	-1	-1	-1	1	0	-1	0	-1	0	0	0	0	0	1	-4
SF3505		conserved hypothetical protein			o : ORF of unknown function	3597496	3599271	-1	0	0	0	0	-1	0	0	0	0	0	-1	0	-1	0	0	1	0	0	-1	0	-4
ECOS88_2079		conserved hypothetical protein, putative transposase ORF1, IS66 family	10 : cryptic genes ;		o : ORF of unknown function	2057747	2059360	-1	0	0	0	-1	-1	0	1	-1	0	0	-1	1	0	-1	0	1	0	0	-1	0	-4
ECK2644	ypjA	adhesin-like autotransporter	6.1 : Membrane ; 7.4 : Outer membrane ;	7 : Transport and binding proteins ;	t : transporter	2776168	2780748	-1	1	1	1	-1	1	-1	-1	-1	0	0	1	-1	-1	-1	-1	0	0	-1	-1	-1	-7
ESCUM3413		conserved hypothetical protein			o : ORF of unknown function	3525759	3526190	-1	0	-1	0	-1	0	-1	-1	-1	-1	0	1	-1	1	-1	0	-1	1	0	0	0	-7
EC42_0505	hha	modulator of gene expression, with H-NS	2.2.2 : Transcription related ; 3.1.2.4 : Complex regulation ; 3.3.4 : Global ; 5.6.3 : Cell killing ;	9 : Transcription ; 12 : Regulatory functions ; 13 : Signal transduction ; 15 : Cellular processes ;	f : factor	544341	544805	-1	-1	-1	-1	-1	1	-1	1	-1	0	-1	-1	1	1	1	1	-1	-1	-1	-1	-1	-8
ESCUM3728		conserved hypothetical protein			o : ORF of unknown function	3850166	3850996	-1	0	-1	-1	-1	-1	-1	0	-1	-1	0	1	0	-1	-1	-1	0	0	-1	0	0	-11
ESCUM3458		Putative AMP-dependent synthetase			pe : putative enzyme	3580262	3582943	-1	0	0	0	-1	-1	-1	-1	-1	-1	0	1	-1	0	-1	-1	-1	-1	0	0	-1	-12
Z5988		lipoate-protein ligase A (modular protein)				5509894	5511582	-1	-1	1	1	-1	-1	-1	-1	-1	-1	-1	-1	-1	-1	-1	-1	-1	-1	-1	-1	-1	-17
SF1080		flagellar hook protein (modular protein)				1119614	1121542	-1	-1	-1	-1	-1	-1	-1	-1	-1	-1	-1	-1	-1	-1	-1	-1	1	0	-1	-1	-1	-18
SBO0463		immunoglobulin-binding regulator (modular protein)				483212	484729	-1	-1	-1	-1	-1	-1	-1	-1	-1	-1	-1	-1	-1	-1	-1	-1	-1	0	-1	1	-1	-18

## Sheet: S88
Reference	gene	product	role	process	productType	begin	end	S88	K12	O157:H7 EDL	O157:H7	CFT073	O42	UTI89	536	APEC01	fergussoni	UMN026	IAI39	ED1a	55989	2348-69	IAI1	S.flexeneri 2a 301	S.flexeneri 2a 2457T	S.Sonnei	S.Boydii	S.dysenteria	TOTAL
ECK3816	recQ	ATP-dependent DNA helicase	2.1.1 : DNA replication ; 2.1.3 : DNA recombination ; 2.1.4 : DNA repair ; 7.1 : Cytoplasm ;	8.1 : DNA replication, recombination, and repair ;	e : enzyme	4003887	4005716	-1	1	1	1	1	1	1	1	1	1	1	1	1	1	1	1	1	1	1	1	1	19
ECK2828	ygdQ	conserved hypothetical protein; putative inner membrane protein	4.9.B : Putative uncharacterized transport protein ; 6.1 : Membrane ;	7 : Transport and binding proteins ;	pm : putative membrane component	2968442	2969155	-1	1	1	1	1	1	0	1	-1	1	1	1	1	1	1	1	1	1	1	1	1	16
ECK0594	ybdL	methionine aminotransferase, PLP-dependent	1 : Metabolism ;	18.1 : Enzymes of unknown specificity ;	e : enzyme	632809	633969	-1	1	1	1	1	1	1	1	1	1	1	1	1	1	1	1	1	1	1	-1	-1	15
ECK3899	rhaR	DNA-binding transcriptional activator, L-rhamnose-binding	1.1.1 : Carbohydrates/Carbon compounds ; 2.2.2 : Transcription related ; 3.1.2.2 : Activator ; 3.3.1 : Operon (regulation of one operon) ; 7.1 : Cytoplasm ;	6 : Energy metabolism ; 9 : Transcription ; 12.1 : DNA interactions ;	r : regulator	4096579	4097517	-1	1	1	1	0	1	0	1	1	0	1	1	1	1	1	1	1	1	0	1	1	15
ECK3670	yidK	transporter	4.2.A.21 : The Solute:Sodium Symporter (SSS) Family ; 6.1 : Membrane ; 7.3 : Inner membrane ;	7 : Transport and binding proteins ;	t : transporter	3856424	3858139	-1	1	1	1	1	1	1	1	1	0	1	1	1	1	1	1	1	1	0	0	-1	14
Z2131		Terminase large subunit (Gp2)	8.1 : Prophage genes and phage related functions ; 8.1.1 : DNA packaging, phage assembly ;	17.2 : Prophage functions ;	h : extrachromosomal origin	1909139	1911103	-1	0	1	1	1	1	1	1	1	0	1	1	1	1	1	1	-1	1	1	0	0	13
ECK3408	rtcR	sigma 54-dependent transcriptional regulator of rtcBA expression	2.2.2 : Transcription related ; 3.1.2 : Transcriptional level ; 3.3.1 : Operon (regulation of one operon) ; 7.1 : Cytoplasm ;	9 : Transcription ; 12.1 : DNA interactions ;	r : regulator	3556290	3557888	-1	1	1	1	1	1	1	1	-1	1	1	1	1	1	1	1	1	1	-1	1	-1	13
ECK1495	ydeQ	putative fimbrial-like exported adhesin protein		16.8 : Protect ; 16.5 : Explore ; 16.13 : Shape ;	ps : putative structure	1584844	1585758	-1	1	1	1	1	1	1	0	1	0	1	1	0	1	1	1	0	0	1	0	0	12
ECK1308	ycjQ	putative oxidoreductase, Zn-dependent and NAD(P)-binding		18.1 : Enzymes of unknown specificity ;	pe : putative enzyme	1372987	1374039	-1	1	1	1	1	0	1	1	-1	0	0	1	1	1	1	1	1	1	1	0	0	12
ECK0759	ybhI	putative anion transporter	4.2.A.47 : The Divalent Anion:Na Symporter (DASS) Family ; 6.1 : Membrane ; 7.3 : Inner membrane ;	16.11 : Scavenge (Catabolism) ; 7 : Transport and binding proteins ;	pt : putative transporter	801110	802543	-1	1	1	1	1	1	1	1	1	0	1	0	1	1	-1	1	1	1	0	0	0	12
ECK2239	yfaV	putative carboxylate transporter; phthalate permease family	4.2.A.1 : The Major Facilitator Superfamily (MFS) ; 6.1 : Membrane ; 7.3 : Inner membrane ;	16.3 : Control ; 7 : Transport and binding proteins ;	pt : putative transporter	2356885	2358174	-1	1	1	-1	1	1	1	1	1	0	1	1	1	0	1	0	0	0	1	1	-1	10
ECK3518	bcsA	cellulose synthase, catalytic subunit	1.6.16 : Cellulose biosynthesis ; 4.4.A.5 : The PTS Galactitol (Gat) Family ; 6.1 : Membrane ;	6.14 : Biosynthesis and degradation of polysaccharides ; 13.2 : PTS ;	e : enzyme	3690641	3693259	-1	1	1	1	1	1	1	1	1	1	-1	-1	1	1	1	1	-1	-1	-1	1	1	9
ECK3669	yidJ	putative sulfatase/phosphatase	1.8.2 : Sulfur metabolism ;	5.5 : Sulfur metabolism ;	pe : putative enzyme	3854934	3856427	-1	1	1	1	1	1	-1	1	1	0	1	1	1	1	1	1	-1	-1	-1	0	1	9
ECK1014	pgaA	putative outer membrane protein associated with biofilm formation	6.1 : Membrane ; 7.4 : Outer membrane ;	16.5 : Explore ;	pm : putative membrane component	1089089	1091512	-1	1	1	1	1	0	1	1	0	1	0	1	0	1	0	0	0	0	0	0	0	8
Z0057		putative toxin of gyrase inhibiting toxin-antitoxin system			pf : putative factor	55039	55353	-1	0	1	1	1	1	0	1	0	0	0	1	1	0	1	0	0	0	0	0	1	8
c3030	sinI	putative SinI ( outer membrane protein)			pm : putative membrane component	2900814	2901791	-1	0	0	0	1	1	1	1	1	1	1	1	1	0	0	0	0	0	0	0	0	8
ECK0358-1	insD	IS2 insertion element transposase InsAB'	8.3 : Transposon related ;	17.3 : Transposon functions ;	h : extrachromosomal origin	380898	381803	-1	1	1	1	-1	1	0	0	-1	0	1	1	0	0	0	0	1	1	1	1	0	7
c4423		conserved hypothetical protein; putative exported protein			o : ORF of unknown function	4205257	4205940	-1	0	0	0	1	1	-1	1	-1	1	1	1	1	1	0	1	0	1	-1	1	0	7
ECK0997	rutG	pyrimidine transporter	4.2.A.40 : The Nucleobase:Cation Symporter-2 (NCS2) Family ; 6.1 : Membrane ; 7.3 : Inner membrane ;	16.3 : Control ; 7 : Transport and binding proteins ;	t : transporter	1067734	1069062	-1	1	0	1	0	1	0	1	-1	0	0	1	1	1	1	1	0	0	0	0	0	7
ECK2926	yggF	putative hexoseP phosphatase			pe : putative enzyme	3073239	3074204	-1	1	1	1	-1	1	-1	-1	0	1	1	1	-1	1	1	1	-1	1	1	1	-1	6
UTI89_C4880		putative superfamily I DNA helicase			pe : putative enzyme	4780097	4783612	-1	0	0	0	0	0	1	1	1	0	-1	1	0	1	0	0	1	1	1	0	0	6
c5299		putative oxidoreductase			pe : putative enzyme	5038303	5040375	-1	0	0	0	1	0	1	1	1	1	0	1	1	0	1	0	0	0	0	-1	0	6
c5040	dctD	C4-dicarboxylate transport transcriptional regulatory protein	1.4 : Energy production/transport ; 3 : Regulation ; 4 : Transport ;	6.5 : Electron transport ; 7 : Transport and binding proteins ; 12 : Regulatory functions ;	r : regulator	4818525	4819883	-1	0	0	0	1	0	1	1	1	1	0	0	1	0	1	0	0	0	0	0	0	6
c1549	O	Replication protein from bacteriophage origin	8.1.2 : Replication ; 8.1 : Prophage genes and phage related functions ;	17.2 : Prophage functions ;	h : extrachromosomal origin	1413891	1414790	-1	0	-1	-1	1	0	1	1	1	1	1	0	1	1	1	0	0	0	0	0	0	6
ECK3428	yhhZ	conserved hypothetical protein		18 : Unknown function ;	o : ORF of unknown function	3579886	3581064	-1	1	1	1	1	0	-1	1	-1	1	1	1	-1	1	0	1	0	0	-1	1	-1	5
ECK1448	yncG	putative enzyme with similarity with GST	1.7.1 : Unassigned reversible reactions ;	16.1 : Circulate ; 5 : Central intermediary metabolism ;	pe : putative enzyme	1524271	1524888	-1	1	1	1	-1	1	-1	-1	-1	1	1	0	-1	1	0	1	0	0	1	1	1	5
c0952	N	Capsid proteins precursor (GpN) [Contains: Minor capsid protein H1; Minor capsid protein H2; Major capsid protein N*]	8.1.6 : Structural component ;	17.2 : Prophage functions ;	h : extrachromosomal origin	924530	925588	-1	0	0	0	1	0	0	0	1	0	0	1	1	0	1	0	0	0	0	1	0	5
Z1192	insB	transposase	8.3 : Transposon related ;	17.3 : Transposon functions ;	h : extrachromosomal origin	1115867	1116370	-1	-1	1	1	-1	0	1	0	1	0	-1	1	1	1	0	0	0	1	0	1	0	5
c0757		conserved hypothetical protein; putative membrane protein			o : ORF of unknown function	738713	739993	-1	0	0	0	1	0	1	1	1	0	0	0	0	0	1	0	0	0	0	0	0	4
c3559		putative membrane-associated, metal-dependent hydrolase (part 2)			pe : putative enzyme	3409389	3410474	-1	-1	0	0	1	1	1	1	1	0	-1	1	0	1	0	0	0	0	0	0	0	4
c4021		putative pfkB family carbohydrate kinase	1.1.1 : Carbohydrates/Carbon compounds ;	6 : Energy metabolism ;	pe : putative enzyme	3838040	3839050	-1	0	0	0	1	0	1	1	-1	0	0	1	1	0	0	0	0	0	0	1	0	4
ECK3889	yiiG	conserved hypothetical protein		18 : Unknown function ;	o : ORF of unknown function	4085025	4086080	-1	1	1	1	1	-1	-1	0	-1	-1	0	1	1	1	0	1	0	0	-1	1	1	4
Z5089		transposase	8.3 : Transposon related ; 8.3.1 : transposases ;	17.3 : Transposon functions ;	pe : putative enzyme	4651861	4652538	-1	-1	1	1	0	-1	-1	1	-1	1	1	-1	-1	1	-1	0	1	1	1	1	1	3
ECK1432	ydcQ	putative DNA-binding transcriptional regulator	3.1.4 : Regulation level unknown ;	12 : Regulatory functions ;	pr : putative regulator	1507511	1507948	-1	1	1	1	-1	1	-1	-1	-1	0	1	0	-1	1	0	1	0	0	1	0	1	3
EC42_3939		conserved hypothetical protein			o : ORF of unknown function	4020276	4021499	-1	0	0	0	0	1	0	0	0	0	1	1	0	0	-1	1	1	1	-1	0	0	3
c4728		conserved hypothetical protein; putative exported protein			o : ORF of unknown function	4495623	4497122	-1	0	0	0	1	1	1	0	-1	1	0	1	0	1	1	1	-1	-1	-1	0	0	3
UTI89_C0966		phage lambda-like integrase	8.1.4 : Integration, recombination ;		h : extrachromosomal origin	947396	948388	-1	0	0	0	0	0	1	0	1	0	0	0	1	0	1	0	0	0	0	0	0	3
ECK4079	alsC	D-allose transporter subunit ; membrane component of ABC superfamily	1.1.1 : Carbohydrates/Carbon compounds ; 4.3.A.1.m : membrane component ; 4.S.10 : allose/ribose ; 6.1 : Membrane ; 7.3 : Inner membrane ;	6 : Energy metabolism ; 7.3 : Carbohydrates, organic alcohols, and acids ;	t : transporter	4306512	4307492	-1	1	0	0	1	0	-1	0	-1	1	0	1	1	0	1	0	0	0	0	0	0	3
ECs2495	yeaJ	putative diguanylate cyclase		16.3 : Control ;	pe : putative enzyme	2473466	2475136	-1	0	0	1	1	0	1	0	1	0	0	0	-1	0	0	0	0	0	0	0	0	2
ESCUM2330		conserved hypothetical protein, putative Cobalamin biosynthesis protein CbiG			o : ORF of unknown function	2365340	2365846	-1	0	0	0	0	-1	0	0	0	0	1	0	-1	-1	1	1	0	0	1	1	1	2
c1937		conserved hypothetical protein			o : ORF of unknown function	1779636	1780418	-1	0	0	0	1	0	1	0	1	0	0	0	0	0	0	0	0	0	0	0	0	2
c0942		putative bacteriophage replication gene A protein (endonuclease)	8.1.2 : Replication ;	17.2 : Prophage functions ;	h : extrachromosomal origin	915104	917518	-1	0	0	0	1	0	0	0	0	0	0	0	-1	0	1	0	0	0	0	1	0	1
Z2270	yncB	putative conserved oxidoreductase, Zn-dependent and NAD(P)-binding			pe : putative enzyme	2052646	2053776	-1	0	1	0	0	0	-1	-1	-1	0	0	0	0	0	-1	0	1	1	1	1	1	1
EFER2730		conserved hypothetical protein			h : extrachromosomal origin	2792602	2792916	-1	0	0	0	0	0	-1	0	0	1	1	0	0	1	0	0	0	0	0	0	0	1
EC42_1307		conserved hypothetical protein			o : ORF of unknown function	1371558	1372007	-1	0	1	0	0	1	0	-1	0	0	1	0	-1	1	0	-1	0	0	0	0	0	0
ECK2913	yliK	methylmalonyl-CoA mutase	1.1.2.5 : Propionyl-CoA (methylmalonyl pathway) ; 1.7.1 : Unassigned reversible reactions ; 1.7.39 : Conversion of succinate to propionate ;	5 : Central intermediary metabolism ; 6 : Energy metabolism ;	e : enzyme	3058872	3061016	-1	1	1	1	-1	1	-1	-1	-1	0	1	1	-1	-1	-1	1	1	1	1	-1	-1	0
UTI89_C1266	icd	isocitrate dehydrogenase, specific for NADP; e14 prophage	1.3.4 : Tricarboxylic acid cycle ; 1.3.7 : Anaerobic respiration ;	6.3 : Anaerobic ; 6.12 : TCA cycle ;	h : extrachromosomal origin	1240103	1241353	-1	0	0	0	0	0	1	0	-1	0	1	0	0	0	0	0	0	0	0	0	0	0
c2671		conserved hypothetical protein			o : ORF of unknown function	2519000	2520526	-1	0	0	0	1	1	1	1	1	0	0	0	0	0	0	0	-1	-1	0	-1	-1	0
ECO572328		hypothetical protein			o : ORF of unknown function	2295825	2296061	-1	0	0	1	0	0	0	0	0	0	0	0	0	0	0	0	0	0	0	0	0	0
ESCUT0827		conserved hypothetical protein; putative exported protein			o : ORF of unknown function	896108	896362	-1	0	0	0	0	0	1	0	0	0	0	0	0	0	0	0	0	0	0	0	0	0
ESCUT2545		conserved hypothetical protein	8.1 : Prophage genes and phage related functions ;	17.2 : Prophage functions ;	o : ORF of unknown function	2636713	2637000	-1	0	0	0	0	0	1	0	-1	1	0	0	0	0	0	0	0	0	0	0	0	0
c3276		conserved hypothetical protein; putative exported protein			o : ORF of unknown function	3122467	3123240	-1	0	0	0	1	0	-1	-1	-1	0	0	0	1	1	0	1	0	0	1	0	-1	0
UTI89_C3199		conserved hypothetical protein			o : ORF of unknown function	3114339	3116108	-1	0	0	0	0	0	1	0	-1	0	0	0	0	0	0	0	0	0	0	0	0	-1
SF2971		conserved hypothetical protein			o : ORF of unknown function	3065799	3066305	-1	0	0	0	0	-1	-1	-1	0	0	0	0	0	0	0	0	1	1	0	1	0	-1
ECs5510	csrB	CsrB//hypothetical protein			o : ORF of unknown function	3646556//3646556	3646924//3646924	-1	0	0	1	0	0	0	-1	0	0	0	0	0	0	0	0	0	1	0	0	-1	-1
c5176		transposase				4938378	4939160	-1	0	0	0	1	0	0	0	-1	0	0	0	0	0	0	0	0	0	0	0	0	-1
Z0442		putative AraC-like transcriptional regulator ( transcriptional regulator)				424325	425278	-1	0	1	1	0	0	-1	0	0	0	0	0	0	0	0	0	0	0	0	0	-1	-1
c0719		conserved hypothetical protein			o : ORF of unknown function	701039	701380	-1	0	0	0	1	0	-1	-1	-1	0	0	0	1	0	0	0	0	0	0	0	1	-1
ESCUM1334		conserved hypothetical protein from bacteriophage origin; putative coiled-coil, putative Type IIA topoisomerase (DNA gyrase/topo II, topoisomerase IV), A subunit	8.1 : Prophage genes and phage related functions ;	17.2 : Prophage functions ;	o : ORF of unknown function	1369265	1370158	-1	0	-1	-1	0	0	0	0	0	0	1	0	1	1	0	0	0	0	0	-1	0	-1
ECK1170	hlyE	hemolysin E	5.6.3 : Cell killing ; 7.5 : Extracellular ;	15 : Cellular processes ;	c : carrier	1228706	1229617	-1	1	1	1	-1	1	-1	-1	-1	0	1	1	-1	1	-1	-1	-1	1	-1	1	-1	-2
c1939		conserved hypothetical protein			o : ORF of unknown function	1781157	1781609	-1	0	0	0	1	0	-1	0	-1	0	0	0	0	0	0	0	0	0	0	0	0	-2
ESCUM2257		hypothetical protein			o : ORF of unknown function	2268822	2269214	-1	0	-1	0	0	-1	0	0	0	0	1	0	0	0	0	0	0	0	0	0	0	-2
c1969	ydfJ	putative transporter	4.2.A.1 : The Major Facilitator Superfamily (MFS) ; 6.1 : Membrane ; 7.3 : Inner membrane ;	16.3 : Control ; 7 : Transport and binding proteins ;	pt : putative transporter	1812178	1813545	-1	0	0	0	1	0	-1	1	-1	0	0	0	0	0	0	0	0	0	0	-1	0	-2
APECO1_4217		Capsule O-acetyl transferase				2571620	2572543	-1	0	0	0	0	0	-1	0	1	0	0	-1	0	0	0	0	0	0	0	0	0	-2
ES1a0853		conserved hypothetical protein			o : ORF of unknown function	889573	890496	-1	0	0	0	0	0	-1	0	-1	0	0	0	1	0	0	0	0	0	0	0	0	-2
Z1200		, complete genome				1121500	1122546	-1	0	1	0	-1	0	0	0	-1	0	0	0	-1	0	0	0	0	0	0	0	0	-3
SF2187		conserved hypothetical protein			o : ORF of unknown function	2213091	2213498	-1	0	0	0	-1	0	-1	-1	-1	0	0	0	0	0	-1	0	1	1	0	1	0	-3
Z3502	yfaD	transposase			o : ORF of unknown function	3157545	3158471	-1	-1	1	1	0	0	-1	-1	-1	1	0	-1	-1	0	-1	0	0	0	0	0	1	-4
EC55_0189		transposase, IS110 family	8.3 : Transposon related ; 8.3.1 : transposases ;	17.3 : Transposon functions ;	pe : putative enzyme	215494	216474	-1	0	0	0	0	0	-1	-1	-1	0	0	0	-1	1	0	0	0	0	0	0	0	-4
EI10022		transposase, IS110 family	8.3 : Transposon related ; 8.3.1 : transposases ;	17.3 : Transposon functions ;	e : enzyme	19880	20860	-1	0	0	0	0	0	-1	-1	-1	0	0	0	-1	0	0	1	0	0	0	0	0	-4
EI14417		conserved hypothetical protein			o : ORF of unknown function	4504928	4505173	-1	0	0	0	0	-1	0	0	0	0	-1	0	-1	0	-1	1	0	0	0	0	0	-4
EC42_1636		conserved hypothetical protein			o : ORF of unknown function	1672404	1673669	-1	0	-1	-1	-1	1	0	0	0	0	1	1	0	0	0	0	-1	-1	0	0	-1	-4
ECP_4026		conserved hypothetical protein			o : ORF of unknown function	4200462	4201595	-1	0	0	0	-1	0	-1	1	-1	0	0	1	0	0	0	0	0	0	-1	-1	0	-4
EC42_2523	yejO	putative autotransporter outer membrane protein; type V secretion	6.1 : Membrane ; 7.4 : Outer membrane ;	16.1 : Circulate ;	pt : putative transporter	2560198	2562789	-1	0	0	0	-1	1	-1	0	-1	0	0	0	-1	0	-1	0	0	0	0	0	0	-5
c3400		conserved hypothetical protein			o : ORF of unknown function	3244161	3246965	-1	0	0	0	1	-1	-1	-1	-1	0	0	0	0	-1	0	0	0	0	0	0	0	-5
ES1a2364		Uncharacterized protein ynfO from qin prophage (modular protein)	8 : extrachromosomal ;	17 : Mobile and extrachromosomal element functions ;	h : extrachromosomal origin	2351316	2351864	-1	0	-1	-1	0	0	0	0	0	0	-1	0	1	0	-1	0	0	0	0	-1	0	-5
ESCUM3256		conserved hypothetical protein			o : ORF of unknown function	3380928	3381824	-1	-1	0	0	0	-1	0	0	-1	0	1	0	-1	0	-1	-1	0	0	0	0	0	-6
EC42_0244	yhhI	transposase		17.3 : Transposon functions ;	ph : phenotype	273523	274659	-1	0	-1	-1	0	1	-1	0	-1	-1	1	0	-1	1	0	-1	0	0	-1	0	0	-6
SF3303		putative IS1 encoded protein				3400965	3401291	-1	0	0	0	0	-1	0	-1	0	0	-1	0	0	-1	-1	-1	1	0	0	0	0	-6
EFER0459	grpE	heat shock protein HSP70 cofactor	2.3.4 : Chaperoning, folding ; 5.1 : Cell division ;	16.3 : Control ; 11.3 : Protein folding and stabilization ; 15.1 : Cell division ;	f : factor	464498	465226	-1	0	0	0	-1	0	-1	0	0	1	0	0	0	0	0	0	-1	0	-1	-1	-1	-6
ECK2644	ypjA	adhesin-like autotransporter	6.1 : Membrane ; 7.4 : Outer membrane ;	7 : Transport and binding proteins ;	t : transporter	2776168	2780748	-1	1	1	1	-1	1	-1	-1	0	0	1	-1	-1	-1	-1	-1	0	0	-1	-1	-1	-7
ESCUM3413		conserved hypothetical protein			o : ORF of unknown function	3525759	3526190	-1	0	-1	0	-1	0	-1	-1	-1	0	1	-1	-1	1	-1	0	-1	1	0	0	0	-7
ESCUM1857		conserved hypothetical protein			o : ORF of unknown function	1880784	1881401	-1	-1	0	-1	-1	-1	-1	0	-1	0	1	0	0	1	-1	-1	0	0	0	0	0	-7
ECs1781		conserved hypothetical protein			o : ORF of unknown function	1774698	1776551	-1	0	0	1	-1	-1	-1	0	-1	0	-1	0	0	0	0	0	-1	-1	0	0	-1	-8
Z2749		putative ankyrin repeat regulatory protein			pr : putative regulator	2478008	2479906	-1	-1	1	1	-1	1	-1	-1	-1	0	1	1	-1	-1	-1	-1	-1	-1	-1	-1	0	-9
EFER1785		conserved hypothetical protein; putative exported protein			o : ORF of unknown function	1835772	1838510	-1	-1	0	0	-1	-1	-1	-1	-1	1	-1	1	-1	-1	-1	-1	-1	-1	0	0	0	-12
ESCUM3458		Putative AMP-dependent synthetase			pe : putative enzyme	3580262	3582943	-1	0	0	0	-1	-1	-1	-1	-1	0	1	-1	-1	0	-1	-1	-1	-1	0	0	-1	-12
Z5988		lipoate-protein ligase A (modular protein)				5509894	5511582	-1	-1	1	1	-1	-1	-1	-1	-1	-1	-1	-1	-1	-1	-1	-1	-1	-1	-1	-1	-1	-17
SF1080		flagellar hook protein (modular protein)				1119614	1121542	-1	-1	-1	-1	-1	-1	-1	-1	-1	-1	-1	-1	-1	-1	-1	-1	1	0	-1	-1	-1	-18
SBO0463		immunoglobulin-binding regulator (modular protein)				483212	484729	-1	-1	-1	-1	-1	-1	-1	-1	-1	-1	-1	-1	-1	-1	-1	-1	-1	0	-1	1	-1	-18

## Sheet: 55989
Reference	gene	product	role	process	productType	begin	end	55989	K12	O157:H7 EDL	O157:H7	CFT073	O42	UTI89	S88	536	APEC01	fergussoni	UMN026	IAI39	ED1a	2348-69	IAI1	S.flexeneri 2a 301	S.flexeneri 2a 2457T	S.Sonnei	S.Boydii	S.dysenteria	TOTAL
ECK3929	yiiX	putative peptidoglycan peptidase			pe : putative enzyme	4125309	4125917	-1	1	1	1	1	1	1	1	1	1	1	1	1	1	1	1	1	1	1	1	1	19
ECK0378	phoA	bacterial alkaline phosphatase	1.8.1 : Phosphorous metabolism ; 7.2 : Periplasmic space ;	5.3 : Phosphorus compounds ;	e : enzyme	400971	402386	-1	1	1	1	1	1	1	1	1	1	1	1	1	1	1	1	1	1	1	1	-1	17
ECK2780	barA	hybrid sensory histidine kinase, in two-component regulatory system with UvrY	1.6.13 : Fimbria, pili, curli ; 2.2.2 : Transcription related ; 2.3.3 : Posttranslational modification ; 3.1.2.4.3 : Two-component regulatory systems (external signal) ; 3.1.3.2 : Covalent modification, demodification, maturation ; 3.3.4 : Global ; 5.1 : Cell division ; 5.5 : Adaptation to stress ; 5.5.7 : Fe aquisition ; 6.1 : Membrane ; 7.3 : Inner membrane ;	9 : Transcription ; 11.2 : Protein modification and repair ; 12.3 : Protein interactions ; 13.1 : Two-component systems ; 14.1 : Surface structures ; 15.1 : Cell division ;	r : regulator	2913079	2915835	-1	1	1	1	1	1	1	1	1	1	1	1	-1	1	1	1	1	1	1	1	1	17
ECK1015	ycdT	putative diguanylate cyclase	3.1.4 : Regulation level unknown ; 6.1 : Membrane ;	12 : Regulatory functions ;	pe : putative enzyme	1092099	1093457	-1	1	1	1	1	1	1	1	1	0	1	1	1	1	1	1	0	0	1	1	0	15
Z2446	ymjC	putative NAD(P) binding enzyme			pe : putative enzyme	2187814	2188464	-1	0	1	1	1	1	1	1	1	1	0	1	0	1	1	1	1	1	1	1	-1	14
ECK0193	yaeF	putative lipoprotein			lp : lipoprotein	216179	217003	-1	1	1	1	1	1	1	1	-1	1	1	1	1	1	1	-1	1	1	1	0	1	14
ECK2782	gudX	glucarate dehydratase	1.1.1 : Carbohydrates/Carbon compounds ; 10 : cryptic genes ;	6 : Energy metabolism ;	e : enzyme	2917428	2918768	-1	1	-1	-1	1	1	1	1	1	1	1	1	1	1	1	1	1	1	1	1	-1	13
ECK3661	ilvN	acetolactate synthase I, small subunit	1.5.1.18 : Isoleucine/valine ;	1.4 : Pyruvate family ;	e : enzyme	3848825	3849115	-1	1	1	1	1	-1	1	1	1	1	1	1	1	1	1	1	-1	-1	1	1	1	13
ECK2088	gatZ	D-tagatose 1,6-bisphosphate aldolase 2, subunit	1.1.1.12 : Galactitol catabolism ;	6.11 : Sugars ;	e : enzyme	2173081	2174343	-1	1	1	1	1	1	1	1	1	1	1	1	1	1	1	1	1	1	-1	-1	-1	13
c3714		conserved hypothetical protein			o : ORF of unknown function	3547885	3548133	-1	0	0	0	1	1	1	1	1	1	0	1	1	1	1	1	1	1	0	0	0	12
ECK2479	hyfC	hydrogenase 4, membrane subunit	1.3.7 : Anaerobic respiration ; 6.1 : Membrane ; 7.3 : Inner membrane ;	6.3 : Anaerobic ;	m : membrane component	2601869	2602816	-1	1	1	1	0	1	0	0	0	0	1	1	1	0	0	1	1	1	1	1	1	12
ECK1310	ycjS	putative oxidoreductase, NADH-binding		16.11 : Scavenge (Catabolism) ;	pe : putative enzyme	1374856	1375911	-1	1	1	1	1	0	1	1	1	1	0	0	1	1	1	1	-1	1	1	0	0	12
ECK3716	bglG	transcriptional antiterminator of the bgl operon	1.1.1 : Carbohydrates/Carbon compounds ; 2.2.2 : Transcription related ; 3.1.2.2 : Activator ; 3.3.1 : Operon (regulation of one operon) ; 7.1 : Cytoplasm ;	6 : Energy metabolism ; 9 : Transcription ; 12.1 : DNA interactions ;	r : regulator	3903754	3904590	-1	1	0	0	1	0	1	1	1	1	1	0	0	1	1	1	1	1	1	0	0	12
c0741		conserved hypothetical protein; putative membrane protein			o : ORF of unknown function	720260	722137	-1	0	0	0	1	1	1	1	1	1	1	0	0	1	1	1	0	0	1	1	0	11
ECK1954	yedQ	putative diguanylate cyclase		16.3 : Control ;	pe : putative enzyme	2024347	2026041	-1	1	1	1	1	1	1	1	1	1	1	1	1	1	-1	1	-1	-1	1	-1	1	11
ECK1575	rspB	putative oxidoreductase, Zn-dependent and NAD(P)-binding	5.5.3 : Starvation response ;	16.12 : Sense ; 15.10 : Adaptations to atypical conditions ;	pe : putative enzyme	1650920	1651939	-1	1	0	0	1	1	1	1	1	1	1	1	1	1	1	1	0	0	0	0	-1	11
Z0513	yajI	putative lipoprotein			lp : lipoprotein	496569	497168	-1	0	1	0	1	0	1	0	0	1	1	0	-1	0	0	0	1	1	1	1	1	8
ECK0643	hscC	Hsp70 family chaperone Hsc62, binds to RpoD and inhibits transcription	2.3.4 : Chaperoning, folding ; 7.1 : Cytoplasm ;	11.3 : Protein folding and stabilization ;	f : factor	680946	682616	-1	1	1	1	1	1	0	0	1	0	1	1	0	0	0	1	-1	-1	1	1	0	8
ECK2480	hyfD	hydrogenase 4, membrane subunit	1.3.7 : Anaerobic respiration ; 6.1 : Membrane ; 7.3 : Inner membrane ;	6.3 : Anaerobic ;	m : membrane component	2602833	2604272	-1	1	1	1	0	1	0	0	0	0	1	1	1	0	0	1	1	1	1	-1	-1	8
ECK3473	yhiJ	hypothetical protein		18 : Unknown function ;	o : ORF of unknown function	3628991	3630613	-1	1	1	1	0	1	0	0	0	0	0	1	1	0	0	1	1	1	1	-1	0	8
c2383		Outer membrane protein N precursor (porin)	4.1.B : Beta barrel porins (The Outer Membrane Porin (OMP) Functional Superfamily) ; 6.1 : Membrane ; 7.4 : Outer membrane ;	7.6 : Porins ;	m : membrane component	2185750	2186877	-1	0	0	0	1	1	1	1	1	1	1	0	1	1	1	0	-1	-1	0	0	0	7
ECK2184	yejO	putative autotransporter outer membrane protein; type V secretion	6.1 : Membrane ; 7.4 : Outer membrane ;	16.1 : Circulate ;	pt : putative transporter	2284412	2286922	-1	1	1	1	0	0	0	0	-1	0	0	1	1	0	0	-1	1	1	1	1	1	7
c2494		conserved hypothetical protein; putative membrane protein	6.1 : Membrane ;		o : ORF of unknown function	2333984	2334949	-1	0	0	0	1	0	1	1	1	1	0	0	1	1	0	0	0	0	0	0	0	6
ECOS88_4719		putative homolog to shiA (SHI-2 pathogenicity island of Shigella flexneri)			pe : putative enzyme	4682288	4683361	-1	0	-1	0	0	0	0	1	0	1	0	1	1	-1	0	0	1	1	1	0	1	5
Z1883	A	Terminase large subunit from bacteriophage origin	8.1.1 : DNA packaging, phage assembly ; 8.1 : Prophage genes and phage related functions ;	17.2 : Prophage functions ;	h : extrachromosomal origin	1714578	1716503	-1	0	1	1	1	1	0	0	0	0	0	0	1	0	0	0	0	0	0	0	0	4
Z4888		conserved hypothetical protein			o : ORF of unknown function	4434551	4436224	-1	-1	1	1	0	1	0	0	0	0	0	1	1	0	0	1	0	-1	1	-1	0	3
Z2971		conserved hypothetical protein			o : ORF of unknown function	2671317	2671667	-1	0	1	1	0	0	1	0	0	0	0	0	0	0	1	0	0	0	0	0	0	3
Z3494		putative antibiotic efflux protein ( antibiotic resistance protein)			pt : putative transporter	3146598	3147788	-1	0	1	1	0	-1	0	0	0	0	0	1	1	0	0	0	0	0	0	0	1	3
Z4190	epaO	Type III secretion apparatus protein	5.13 : Virulence associated ;	15.9 : Pathogenesis ;	t : transporter	3792965	3793951	-1	0	1	1	0	1	0	0	0	0	0	1	0	0	0	0	0	0	0	0	0	3
ECK1728	ydjO	hypothetical protein		18 : Unknown function ;	o : ORF of unknown function	1810353	1811168	-1	1	1	1	0	1	0	0	0	0	0	1	1	0	0	-1	1	-1	-1	0	0	3
ECK3209	yhcG	conserved hypothetical protein		18 : Unknown function ;	o : ORF of unknown function	3365849	3366976	-1	1	1	1	0	0	0	0	1	0	1	1	0	0	0	1	-1	-1	-1	-1	1	3
Z4185	spaS	Surface presentation of antigens protein			m : membrane component	3790140	3791261	-1	0	1	1	0	1	0	0	0	0	0	1	0	0	0	-1	0	0	0	0	0	2
ESCUM2330		conserved hypothetical protein, putative Cobalamin biosynthesis protein CbiG			o : ORF of unknown function	2365340	2365846	-1	0	0	0	0	-1	0	-1	0	0	0	1	0	-1	1	1	0	0	1	1	1	2
UTI89_C4975		transposase ORF B, IS3 family	8.3 : Transposon related ; 8.3.1 : transposases ;		pe : putative enzyme	4879325	4880215	-1	0	1	1	-1	-1	1	1	1	1	0	-1	0	1	1	0	0	0	-1	0	-1	2
c5196		transposase	8.3 : Transposon related ; 8.3.1 : transposases ;	17.3 : Transposon functions ;	pe : putative enzyme	4952414	4952704	-1	0	0	0	1	0	0	1	0	1	0	0	0	0	0	0	0	0	0	0	0	2
EC42_4796		transposase				4929745	4930821	-1	0	0	0	0	1	0	0	1	0	0	0	0	0	1	0	0	0	0	0	0	2
ECK1974	yeeJ	adhesin	3.1.2 : Transcriptional level ;	12.1 : DNA interactions ;	f : factor	2042935	2050038	-1	1	1	-1	-1	1	1	1	1	1	0	1	1	1	-1	-1	0	0	-1	-1	-1	2
ECK1520	yneK	hypothetical protein		18 : Unknown function ;	o : ORF of unknown function	1613787	1614902	-1	1	-1	-1	0	1	-1	0	0	0	0	1	1	0	0	-1	1	1	1	-1	1	2
ECK3583	yibA	lyase containing HEAT-repeat			pe : putative enzyme	3764360	3765202	-1	1	1	0	0	0	0	0	0	0	1	0	0	0	0	0	0	0	0	0	0	2
c0139		transposase	8.3 : Transposon related ; 8.3.1 : transposases ;	17.3 : Transposon functions ;	pe : putative enzyme	131367	132257	-1	0	0	0	1	0	0	0	0	0	0	0	1	0	0	0	0	0	-1	1	0	1
c4504		transposase	8.3 : Transposon related ; 8.3.1 : transposases ;	17.3 : Transposon functions ;	pe : putative enzyme	4290267	4290626	-1	0	0	0	1	0	0	1	0	1	0	0	0	1	0	0	0	0	-1	-1	0	1
ECK4246	yjgL	hypothetical protein		18 : Unknown function ;	o : ORF of unknown function	4473460	4475274	-1	1	1	1	0	1	0	1	0	0	0	-1	0	0	-1	-1	0	0	-1	1	0	1
Z5177		6-phospho-glucosidase		16.1 : Circulate ; 16.11 : Scavenge (Catabolism) ;	e : enzyme	4720632	4721954	-1	-1	1	1	0	1	0	0	0	0	1	1	1	0	0	-1	-1	-1	-1	-1	1	0
ECs3712		conserved hypothetical protein			o : ORF of unknown function	3717102	3717734	-1	-1	0	1	0	1	0	0	0	0	0	1	0	0	0	-1	0	0	0	0	0	0
ECO573353		transposase				3317089	3317631	-1	-1	1	1	0	0	0	0	0	0	0	0	0	0	0	-1	-1	1	0	0	1	0
Z4330		conserved hypothetical protein			o : ORF of unknown function	3933017	3933862	-1	0	1	1	0	-1	0	0	0	0	0	0	0	0	0	0	0	0	0	0	0	0
c3615		transposase	10 : cryptic genes ;		o : ORF of unknown function	3453103	3454584	-1	0	0	0	1	0	0	0	0	0	0	0	0	0	0	0	0	0	0	0	0	0
c0313		conserved hypothetical protein			o : ORF of unknown function	287635	288201	-1	0	0	0	1	-1	0	0	1	0	0	0	0	0	0	0	0	0	0	0	0	0
EC42_3326		conserved hypothetical protein			o : ORF of unknown function	3421525	3421821	-1	0	0	0	0	1	0	0	0	0	0	0	0	0	0	0	0	0	0	0	0	0
ES1a2383		conserved hypothetical protein; putative exported protein			o : ORF of unknown function	2361380	2361544	-1	0	0	0	0	0	0	0	0	0	0	0	0	1	0	0	0	0	0	-1	1	0
ECs1208		transposase	8.3 : Transposon related ; 8.3.1 : transposases ;	17.3 : Transposon functions ;	pe : putative enzyme	1270403	1271293	-1	0	0	1	0	0	0	0	0	0	0	0	0	0	0	0	0	0	0	0	0	0
c0263		transposase				253783	254469	-1	0	-1	0	1	-1	0	0	0	0	0	0	0	0	1	0	0	0	1	0	0	0
EC42_2518		putative FinO protein				2557981	2558517	-1	0	0	0	0	1	0	0	0	0	0	0	0	0	0	0	0	0	0	0	0	0
ECK2913	yliK	methylmalonyl-CoA mutase	1.1.2.5 : Propionyl-CoA (methylmalonyl pathway) ; 1.7.1 : Unassigned reversible reactions ; 1.7.39 : Conversion of succinate to propionate ;	5 : Central intermediary metabolism ; 6 : Energy metabolism ;	e : enzyme	3058872	3061016	-1	1	1	1	-1	1	-1	-1	-1	-1	0	1	1	-1	-1	1	1	1	1	-1	-1	0
EI14056		Putative Rhs Core protein			h : extrachromosomal origin	4108889	4113142	-1	-1	0	0	0	0	0	0	0	0	0	0	0	0	0	1	0	0	0	0	0	-1
Z3950		conserved hypothetical protein			o : ORF of unknown function	3573136	3574485	-1	-1	1	1	0	-1	0	0	0	0	0	1	-1	0	0	-1	0	0	1	0	0	-1
Z0275		conserved hypothetical protein			o : ORF of unknown function	276198	277370	-1	-1	1	1	0	0	0	0	0	0	0	0	0	0	0	-1	0	0	0	0	0	-1
Z0342		putative transcriptional regulator (modular protein)				323657	324556	-1	-1	1	1	0	0	0	0	0	0	0	0	0	0	0	-1	0	0	0	0	0	-1
EIAI39_4763	insO	transposase ORF B (fragment), IS911	8.3.1 : transposases ; 8.3 : Transposon related ;	17.3 : Transposon functions ;	pe : putative enzyme	4967712	4968311	-1	0	0	0	0	0	0	0	0	0	0	0	1	-1	0	0	0	0	0	0	0	-1
SSO_2666		transposase	8.3.1 : transposases ; 8.3 : Transposon related ;	17.3 : Transposon functions ;	pe : putative enzyme	2826339	2827730	-1	0	0	0	0	-1	0	0	0	0	0	0	0	0	0	0	0	0	1	0	0	-1
Z1183		, complete genome				1110930	1111265	-1	0	1	0	0	0	0	0	0	0	0	0	0	-1	0	0	0	0	0	0	0	-1
ECK4030	yjbI	conserved hypothetical protein		18 : Unknown function ;	o : ORF of unknown function	4248978	4250306	-1	1	1	1	0	1	0	0	0	0	0	1	1	0	0	-1	-1	-1	-1	-1	-1	-1
Z3955		conserved hypothetical protein			o : ORF of unknown function	3577118	3578125	-1	-1	1	1	0	0	0	0	0	0	0	0	0	0	0	0	0	-1	0	-1	0	-2
Z3495		conserved hypothetical protein			o : ORF of unknown function	3147940	3148818	-1	-1	1	1	0	1	0	0	0	0	0	1	1	0	0	-1	-1	-1	0	-1	-1	-2
EC42_2970		putative Alpha-amylase			pe : putative enzyme	3046630	3048882	-1	-1	-1	-1	0	1	0	0	0	0	0	1	1	0	0	-1	1	-1	0	0	0	-2
c5421		conserved hypothetical protein			o : ORF of unknown function	5162553	5164772	-1	0	-1	-1	1	0	1	0	1	1	0	0	1	-1	0	0	-1	-1	0	0	-1	-2
c4492		putative homolog to shiA (SHI-2 pathogenicity island of Shigella flexneri)			pe : putative enzyme	4276297	4277340	-1	0	0	-1	1	0	0	0	0	0	0	0	0	-1	0	0	0	0	0	0	0	-2
Z5646		conserved hypothetical protein			o : ORF of unknown function	5143490	5144446	-1	-1	1	1	0	1	0	0	0	0	0	1	1	0	0	-1	-1	-1	-1	-1	-1	-3
ECOS88_2168		hypothetical protein				2145056	2145172	-1	0	0	0	0	-1	0	1	0	0	1	0	0	0	0	-1	-1	0	-1	0	0	-3
SF3505		conserved hypothetical protein			o : ORF of unknown function	3597496	3599271	-1	0	0	0	0	-1	0	0	0	0	0	-1	-1	0	0	0	1	0	0	-1	0	-4
c3400		conserved hypothetical protein			o : ORF of unknown function	3244161	3246965	-1	0	0	0	1	-1	-1	-1	-1	-1	0	0	0	0	0	0	0	0	0	0	0	-5
SF3303		putative IS1 encoded protein				3400965	3401291	-1	0	0	0	0	-1	0	-1	-1	0	0	-1	0	0	-1	-1	1	0	0	0	0	-6
ECK2644	ypjA	adhesin-like autotransporter	6.1 : Membrane ; 7.4 : Outer membrane ;	7 : Transport and binding proteins ;	t : transporter	2776168	2780748	-1	1	1	1	-1	1	-1	-1	-1	0	0	1	-1	-1	-1	-1	0	0	-1	-1	-1	-7
Z2749		putative ankyrin repeat regulatory protein			pr : putative regulator	2478008	2479906	-1	-1	1	1	-1	1	-1	-1	-1	-1	0	1	1	-1	-1	-1	-1	-1	-1	-1	0	-9
ESCUM3728		conserved hypothetical protein			o : ORF of unknown function	3850166	3850996	-1	0	-1	-1	-1	-1	-1	0	-1	-1	0	1	-1	0	-1	-1	0	0	-1	0	0	-11
EFER1785		conserved hypothetical protein; putative exported protein			o : ORF of unknown function	1835772	1838510	-1	-1	0	0	-1	-1	-1	-1	-1	-1	1	-1	1	-1	-1	-1	-1	-1	0	0	0	-12
Z5988		lipoate-protein ligase A (modular protein)				5509894	5511582	-1	-1	1	1	-1	-1	-1	-1	-1	-1	-1	-1	-1	-1	-1	-1	-1	-1	-1	-1	-1	-17
SF1080		flagellar hook protein (modular protein)				1119614	1121542	-1	-1	-1	-1	-1	-1	-1	-1	-1	-1	-1	-1	-1	-1	-1	-1	1	0	-1	-1	-1	-18
SBO0463		immunoglobulin-binding regulator (modular protein)				483212	484729	-1	-1	-1	-1	-1	-1	-1	-1	-1	-1	-1	-1	-1	-1	-1	-1	-1	0	-1	1	-1	-18

## Sheet: ED1a
Reference	gene	product	role	process	productType	begin	end	ED1a	IAI1	K12	O157:H7 EDL	O157:H7	CFT073	O42	UTI89	S88	536	APEC01	fergussoni	UMN026	IAI39	55989	2348-69	S.flexeneri 2a 301	S.flexeneri 2a 2457T	S.Sonnei	S.Boydii	S.dysenteria	TOTAL
ECK2171	yejA	putative oligopeptide transporter subunit ; periplasmic-binding component of ABC superfamily transporter	4.3.A.1.p : periplasmic binding component ; 7.2 : Periplasmic space ;	16.1 : Circulate ; 7 : Transport and binding proteins ;	pt : putative transporter	2270386	2272200	-1	1	1	1	1	1	1	1	1	1	1	1	1	1	1	1	1	1	1	1	1	19
ECK2022	cld	regulator of length of O-antigen component of lipopolysaccharide chains	1.6.3.1 : O antigen ; 3.1.3.2 : Covalent modification, demodification, maturation ; 6.3 : Surface antigens (ECA, O antigen of LPS) ;	12.3 : Protein interactions ; 14.3 : Biosynthesis and degradation of surface polysaccharides and lipopolysaccharides ;	r : regulator	2095345	2096325	-1	1	1	1	1	1	1	1	1	1	1	1	1	1	1	1	1	1	1	1	1	19
ECK0847	potH	putrescine transporter subunit: membrane component of ABC superfamily	1.1.4 : Amines ; 1.7.14 : Polyamine biosynthesis ; 4.3.A.1.m : membrane component ; 4.S.163 : putrescine ; 6.1 : Membrane ; 7.3 : Inner membrane ;	5.4 : Polyamine biosynthesis ; 6.2 : Amino acids and amines ; 7.1 : Amino acids, peptides and amines ;	t : transporter	895357	896310	-1	1	1	1	1	1	1	1	1	1	1	1	1	1	1	1	1	1	1	1	1	19
ECK4163	yjeF	putative carbohydrate kinase			pe : putative enzyme	4392089	4393636	-1	1	1	1	1	1	1	1	1	1	1	1	1	1	1	1	1	1	1	1	0	18
ECK4182	yjfC	putative synthetase/amidase			pe : putative enzyme	4411051	4412214	-1	1	1	1	1	0	1	1	1	1	1	1	1	1	1	1	1	1	1	1	1	18
ECK0802	rhtA	threonine and homoserine efflux system	4.2.A.7 : The Drug/Metabolite Transporter (DMT) Superfamily ; 4.S.180 : threonine ; 4.S.90 : homoserine/lactone ; 6.1 : Membrane ; 7.1 : Cytoplasm ;	7.1 : Amino acids, peptides and amines ;	t : transporter	848433	849320	-1	1	1	1	1	1	1	1	1	1	1	1	1	1	1	1	1	1	1	1	0	18
ECK0714	sucA	2-oxoglutarate decarboxylase, thiamin-requiring	1.3.4 : Tricarboxylic acid cycle ;	6.12 : TCA cycle ;	e : enzyme	757929	760730	-1	1	1	1	1	1	1	1	1	1	1	-1	1	1	1	1	1	1	1	1	1	17
ECK1512	tam	trans-aconitate methyltransferase	1.7.1 : Unassigned reversible reactions ; 7.1 : Cytoplasm ;	5 : Central intermediary metabolism ;	e : enzyme	1605370	1606128	-1	1	1	1	1	1	1	1	1	1	1	1	1	1	1	1	1	1	0	0	1	17
ECK0591	cstA	carbon starvation protein	5.5.3 : Starvation response ; 6.1 : Membrane ; 7.3 : Inner membrane ;	15.10 : Adaptations to atypical conditions ;	pf : putative factor	629117	631222	-1	1	1	1	1	1	1	1	1	1	1	1	1	1	1	1	1	1	1	1	-1	17
ECK0078	leuO	DNA-binding transcriptional activator	1.5.1.19 : Leucine ; 2.2.2 : Transcription related ; 3.1.2.2 : Activator ; 3.3.1 : Operon (regulation of one operon) ; 5.5.3 : Starvation response ; 7.1 : Cytoplasm ;	1.4 : Pyruvate family ; 9 : Transcription ; 12.1 : DNA interactions ; 15.10 : Adaptations to atypical conditions ;	r : regulator	84368	85312	-1	1	1	1	1	1	1	1	1	1	1	1	1	1	1	1	1	1	1	1	-1	17
ECK3084	exuT	hexuronate transporter	1.1.1 : Carbohydrates/Carbon compounds ; 4.2.A.1 : The Major Facilitator Superfamily (MFS) ; 4.S.87 : hexuronate ; 6.1 : Membrane ; 7.3 : Inner membrane ;	6 : Energy metabolism ; 7.3 : Carbohydrates, organic alcohols, and acids ;	t : transporter	3243126	3244544	-1	1	1	1	1	1	1	1	1	1	1	1	1	1	1	1	1	1	-1	1	1	17
ECK0993	agp	glucose-1-phosphatase/inositol phosphatase	1.7.9 : Misc. glucose metabolism ; 7.2 : Periplasmic space ;	6.11 : Sugars ;	e : enzyme	1064808	1066049	-1	1	1	1	1	0	1	1	1	1	0	1	1	1	1	1	1	1	1	0	1	16
ECK4076	yjcS	putative alkyl sulfatase	1.8.2 : Sulfur metabolism ;	5.5 : Sulfur metabolism ;	pe : putative enzyme	4302635	4304620	-1	1	1	1	1	1	1	1	1	1	1	1	1	1	1	1	0	0	1	1	0	16
ECK0576	fepA	iron-enterobactin outer membrane transporter	4.1.B.14 : The Outer Membrane Receptor (OMR) Family ; 4.S.56 : ferric enterobactin ; 5.5.7 : Fe aquisition ; 6.1 : Membrane ; 7.4 : Outer membrane ; 8.4 : Colicin related ;	7.4 : Cations and iron carrying compounds ; 7.6 : Porins ; 15.10 : Adaptations to atypical conditions ;	t : transporter	609477	611717	-1	1	1	1	1	1	1	1	1	1	-1	1	1	1	1	1	1	1	1	0	1	16
ECK3556	xylG	fused D-xylose transporter subunits of ABC superfamily: ATP-binding components	1.1.1 : Carbohydrates/Carbon compounds ; 4.3.A.1.a : ATP binding component ; 4.S.50 : D-xylose ; 7.1 : Cytoplasm ;	6 : Energy metabolism ; 7.3 : Carbohydrates, organic alcohols, and acids ;	t : transporter	3730224	3731765	-1	1	1	1	1	1	1	1	1	1	1	0	1	1	1	1	1	1	0	1	0	16
ECK1185	treA	periplasmic trehalase	1.1.1.27 : Trehalose degradation, high osmolarity ; 1.7.9 : Misc. glucose metabolism ; 5.5.1 : Osmotic pressure ; 7.2 : Periplasmic space ;	6.11 : Sugars ; 15.10 : Adaptations to atypical conditions ;	e : enzyme	1244902	1246599	-1	1	1	0	0	1	1	1	1	1	1	1	1	1	1	1	1	1	0	0	1	15
ECK1271	acnA	aconitate hydratase 1	1.3.4 : Tricarboxylic acid cycle ; 1.3.7 : Anaerobic respiration ; 1.7.2 : Glyoxylate bypass ; 5.5.6 : Other stresses (mechanical, nutritional, oxidative) ;	6.3 : Anaerobic ; 6.12 : TCA cycle ; 15.10 : Adaptations to atypical conditions ;	e : enzyme	1333855	1336530	-1	1	1	1	1	1	1	1	1	1	0	1	1	1	1	1	1	1	1	-1	-1	14
ECK0561	nfrB	bacteriophage N4 receptor, inner membrane subunit	6.1 : Membrane ; 7.3 : Inner membrane ; 8.1 : Prophage genes and phage related functions ;	17.2 : Prophage functions ;	m : membrane component	590164	592401	-1	1	1	1	1	1	1	1	1	1	1	1	1	-1	1	1	1	-1	1	0	1	14
ECK1488	pqqL	putative membrane-associated peptidase	1.5.3.11 : Menaquinone (MK), ubiquinone (Q) ; 10 : cryptic genes ; 7.1 : Cytoplasm ;	16.1 : Circulate ; 4.5 : Menaquinone and ubiquinone ;	pe : putative enzyme	1570431	1573226	-1	1	1	1	1	1	1	1	1	1	1	1	1	1	1	1	-1	-1	1	1	0	14
ECK1769	ydjG	putative oxidoreductase; similar to aldo/keto reductase		16.11 : Scavenge (Catabolism) ;	pe : putative enzyme	1853015	1853995	-1	1	1	1	1	1	1	1	1	1	1	0	1	1	1	1	1	1	0	0	-1	14
ECK3551	yiaA	conserved hypothetical protein; putative inner membrane protein	6.1 : Membrane ;	18 : Unknown function ;	pm : putative membrane component	3724947	3725384	-1	1	1	0	1	0	1	0	1	1	1	0	1	1	1	1	1	1	0	0	0	12
Z4911	chuA	outer membrane hemin receptor ChuA	4.1.B.14 : The Outer Membrane Receptor (OMR) Family ; 5.5.7 : Fe aquisition ; 7.4 : Outer membrane ;	7.6 : Porins ; 15.10 : Adaptations to atypical conditions ;	t : transporter	4456691	4458673	-1	0	0	1	1	1	1	1	1	1	1	0	1	1	0	1	0	0	0	0	1	11
ECK0355	yaiO	hypothetical protein		18 : Unknown function ;	o : ORF of unknown function	379293	380066	-1	1	1	0	0	1	1	1	1	1	1	0	1	1	1	0	0	0	1	0	0	11
ECK2389	yfeA	putative diguanylate cyclase	6.1 : Membrane ;	16.3 : Control ;	pe : putative enzyme	2513665	2515854	-1	1	1	1	1	1	1	1	1	1	1	1	1	1	1	1	-1	-1	-1	1	-1	11
ECK1669	ydhV	putative ferredoxin:oxidoreductase subunit			pe : putative enzyme	1749752	1751854	-1	1	1	1	1	0	1	0	1	1	0	0	1	1	1	1	-1	0	1	1	0	11
ECK0229	yafM	conserved hypothetical protein		18 : Unknown function ;	o : ORF of unknown function	247637	248134	-1	0	1	0	0	0	1	1	1	1	1	0	1	1	0	0	1	1	1	0	0	10
UTI89_C1437		transposase, IS4	8.3 : Transposon related ; 8.3.1 : transposases ;		pe : putative enzyme	1369184	1370389	-1	0	0	0	0	1	0	1	1	1	1	1	0	0	0	0	1	1	1	0	1	9
ECK0757	ybhD	putative DNA-binding transcriptional regulator	2.2.2 : Transcription related ; 3.1.2.2 : Activator ; 3.1.2.3 : Repressor ;	16.1 : Circulate ; 9 : Transcription ; 12.1 : DNA interactions ;	pr : putative regulator	798845	799861	-1	1	1	1	1	1	1	1	1	0	1	1	1	1	0	1	-1	-1	1	-1	-1	9
ECK1372	ompN	outer membrane pore protein N, non-specific	4.1.B : Beta barrel porins (The Outer Membrane Porin (OMP) Functional Superfamily) ; 6.1 : Membrane ; 7.4 : Outer membrane ;	7.6 : Porins ;	t : transporter	1433784	1434917	-1	1	1	-1	-1	1	1	1	1	1	1	1	1	1	1	1	-1	-1	1	1	-1	9
ECK1324	ycjY	putative hydrolase		18.1 : Enzymes of unknown specificity ;	pe : putative enzyme	1388957	1389889	-1	-1	1	1	1	1	1	1	1	1	1	0	1	0	1	1	-1	-1	1	-1	0	8
Z0369		putative NADH-dependent flavin oxidoreductase			pe : putative enzyme	348575	349717	-1	0	0	1	1	-1	1	1	1	1	1	0	1	1	0	1	0	0	0	0	0	8
Z2060		putative DNA adenine methyltransferase ( DNA methylase) from phage origin	8.1 : Prophage genes and phage related functions ;	17.2 : Prophage functions ;	h : extrachromosomal origin	1864783	1865841	-1	0	0	1	1	0	1	1	1	0	1	0	0	1	1	1	0	0	1	-1	0	8
ECK4258	idnT	L-idonate and D-gluconate transporter	4.2.A.8 : The Gluconate:H Symporter (GntP) Family ; 4.S.70 : gluconate/L-idonate ; 6.1 : Membrane ; 7.3 : Inner membrane ;	7.3 : Carbohydrates, organic alcohols, and acids ;	t : transporter	4489229	4490548	-1	0	1	0	0	1	0	1	0	1	1	0	1	1	1	0	0	0	1	0	0	8
EC42_0222		conserved hypothetical protein			o : ORF of unknown function	244026	245525	-1	1	0	0	0	0	1	1	1	1	1	0	1	0	1	0	0	0	1	0	0	8
c5039		putative malate/L-lactate dehydrogenases			pe : putative enzyme	4817427	4818536	-1	0	0	0	0	1	0	1	1	1	1	1	0	0	0	1	0	0	0	0	0	6
c3029		putative outer membrane protein; RatA precursor homolog	5.13 : Virulence associated ;	15.9 : Pathogenesis ;	pm : putative membrane component	2892642	2900693	-1	0	0	0	0	1	1	1	1	1	1	1	-1	1	0	0	0	0	0	0	0	6
c4214	aufA	Auf fimbriae major fimbrial subunit AufA	6.5 : Pilus ;	14.1 : Surface structures ;	s : structure	3998920	3999624	-1	0	0	0	0	1	1	1	1	1	1	0	1	0	0	0	0	0	0	0	0	6
ECK2926	yggF	putative hexoseP phosphatase			pe : putative enzyme	3073239	3074204	-1	1	1	1	1	-1	1	-1	-1	-1	0	1	1	1	1	1	-1	1	1	1	-1	6
ECK2163	setB	lactose/glucose efflux system	1.1.1 : Carbohydrates/Carbon compounds ; 4.2.A.1 : The Major Facilitator Superfamily (MFS) ; 4.S.84 : H﹖鲶謞︉湲謞 ; 6.1 : Membrane ; 7.3 : Inner membrane ;	6 : Energy metabolism ; 7.3 : Carbohydrates, organic alcohols, and acids ;	t : transporter	2261885	2263066	-1	1	1	0	0	0	1	0	0	0	0	0	1	1	1	0	0	0	0	1	0	6
ECOS88_4719		putative homolog to shiA (SHI-2 pathogenicity island of Shigella flexneri)			pe : putative enzyme	4682288	4683361	-1	0	0	-1	0	0	0	0	1	0	1	0	1	1	-1	0	1	1	1	0	1	5
c3619	sat	Serine protease precursor (Secreted autotransporter toxin)			e : enzyme	3456362	3460261	-1	0	0	-1	-1	1	0	0	0	0	0	0	1	0	1	1	1	1	1	1	0	5
UTI89_C1425		transposase	8.3.1 : transposases ;	17.3 : Transposon functions ;	h : extrachromosomal origin	1360704	1361933	-1	0	0	0	0	0	0	1	1	1	0	0	0	0	1	0	1	1	0	0	0	5
c2492		putative carbohydrate kinase	1.1.1 : Carbohydrates/Carbon compounds ;	6 : Energy metabolism ;	pe : putative enzyme	2331944	2333158	-1	0	0	0	0	1	0	-1	1	1	1	1	0	1	1	0	0	0	0	0	0	5
c2511		transposase	8.3 : Transposon related ; 8.3.1 : transposases ;	17.3 : Transposon functions ;	pe : putative enzyme	2347151	2347933	-1	0	0	0	0	1	1	1	0	0	0	0	0	1	1	1	0	0	0	0	0	5
ECK3428	yhhZ	conserved hypothetical protein		18 : Unknown function ;	o : ORF of unknown function	3579886	3581064	-1	1	1	1	1	1	0	-1	-1	1	-1	1	1	1	1	0	0	0	-1	1	-1	5
ECK1448	yncG	putative enzyme with similarity with GST	1.7.1 : Unassigned reversible reactions ;	16.1 : Circulate ; 5 : Central intermediary metabolism ;	pe : putative enzyme	1524271	1524888	-1	1	1	1	1	-1	1	-1	-1	-1	-1	1	1	0	1	0	0	0	1	1	1	5
Z3137		conserved hypothetical protein			o : ORF of unknown function	2798115	2799167	-1	1	-1	1	1	0	0	1	0	1	1	0	1	0	0	0	0	0	-1	0	0	4
Z5089		transposase	8.3 : Transposon related ; 8.3.1 : transposases ;	17.3 : Transposon functions ;	pe : putative enzyme	4651861	4652538	-1	0	-1	1	1	0	-1	-1	-1	1	-1	1	1	-1	1	-1	1	1	1	1	1	3
ECK1432	ydcQ	putative DNA-binding transcriptional regulator	3.1.4 : Regulation level unknown ;	12 : Regulatory functions ;	pr : putative regulator	1507511	1507948	-1	1	1	1	1	-1	1	-1	-1	-1	-1	0	1	0	1	0	0	0	1	0	1	3
ECs1806		Host specificity protein J of prophage	8.1 : Prophage genes and phage related functions ; 8.1.6 : Structural component ;	17.2 : Prophage functions ;	h : extrachromosomal origin	1794635	1798111	-1	0	0	0	1	0	0	0	0	0	1	0	0	0	0	0	0	0	1	0	0	2
Z0249		conserved hypothetical protein			o : ORF of unknown function	243979	245478	-1	0	0	1	1	0	0	0	0	0	0	1	0	0	0	0	0	0	0	0	0	2
ECs2495	yeaJ	putative diguanylate cyclase		16.3 : Control ;	pe : putative enzyme	2473466	2475136	-1	0	0	0	1	1	0	1	-1	0	1	0	0	0	0	0	0	0	0	0	0	2
ECK0530	intD	putative integrase; DLP12 prophage	8.1 : Prophage genes and phage related functions ;	17.2 : Prophage functions ;	pe : putative enzyme	564038	565201	-1	0	1	1	1	-1	0	-1	1	1	-1	1	1	-1	0	-1	-1	1	0	1	0	2
ECK3310	gspA	general secretory pathway component, cryptic	10 : cryptic genes ; 4.9.B : Putative uncharacterized transport protein ;	7 : Transport and binding proteins ;	t : transporter	3451951	3453420	-1	0	1	0	0	1	0	1	1	1	-1	0	0	0	0	0	0	0	-1	0	0	2
ESCUM2330		conserved hypothetical protein, putative Cobalamin biosynthesis protein CbiG			o : ORF of unknown function	2365340	2365846	-1	1	0	0	0	0	-1	0	-1	0	0	0	1	0	-1	1	0	0	1	1	1	2
c0942		putative bacteriophage replication gene A protein (endonuclease)	8.1.2 : Replication ;	17.2 : Prophage functions ;	h : extrachromosomal origin	915104	917518	-1	0	0	0	0	1	0	0	-1	0	0	0	0	0	0	1	0	0	0	1	0	1
c5215		conserved hypothetical protein			o : ORF of unknown function	4967922	4969685	-1	0	0	0	0	1	0	0	1	0	0	0	0	0	0	0	0	0	0	0	0	1
EC55_3999		LpfD protein precursor			f : factor	4077544	4078599	-1	1	0	0	0	0	0	0	0	0	0	0	0	0	1	0	0	0	0	0	0	1
EC42_1307		conserved hypothetical protein			o : ORF of unknown function	1371558	1372007	-1	-1	0	1	0	0	1	0	-1	-1	0	0	1	0	1	0	0	0	0	0	0	0
ECOS88_4968		Putative type I restriction-modification system methyltransferase subunit; similar to HsdM from Klebsiella pneumoniae	2.1.2 : DNA restriction/modification ;	8.2 : Restriction/modification ;	e : enzyme	4928190	4929809	-1	0	0	0	0	0	0	0	1	0	0	0	0	0	0	0	0	0	0	0	0	0
Z1140		conserved hypothetical protein; putative membrane protein			o : ORF of unknown function	1076153	1077772	-1	0	0	1	0	0	0	0	0	0	0	0	0	0	0	0	0	0	0	0	0	0
EC42_0221		conserved hypothetical protein			o : ORF of unknown function	243529	244395	-1	0	0	0	0	0	1	0	0	0	0	0	0	0	0	0	0	0	0	0	0	0
SHIFL3410		transposase			o : ORF of unknown function	3057502	3057909	-1	0	0	0	0	0	0	0	0	0	0	0	0	0	0	0	0	1	0	0	0	0
EC42_4741		conserved hypothetical protein			o : ORF of unknown function	4884070	4885437	-1	0	0	0	0	0	1	0	0	0	0	0	0	0	0	0	0	0	0	0	0	0
EC42_3354		hypothetical protein			o : ORF of unknown function	3440491	3440628	-1	0	0	0	0	0	1	0	0	0	0	0	0	0	0	0	0	0	0	0	0	0
ECP_3804		transposase (fragment), IS1111 family	8.3 : Transposon related ; 8.3.1 : transposases ;		pe : putative enzyme	3976498	3976962	-1	0	0	0	0	0	0	0	0	1	0	0	0	0	0	0	0	0	0	0	0	0
SDY1657	ydeQ	fragment of putative fimbrial-like exported adhesin protein (partial)			ps : putative structure	1519195	1519872	-1	0	0	0	0	0	0	0	0	0	0	0	0	0	0	0	0	0	0	0	1	0
ESCUM4744		putative exported protein				4911331	4912722	-1	0	0	0	0	0	0	0	0	0	0	0	1	0	0	0	0	0	0	0	0	0
Z4907		conserved hypothetical protein			o : ORF of unknown function	4452831	4453946	-1	0	1	1	1	-1	0	-1	0	-1	-1	0	0	0	1	0	0	0	0	1	0	0
ECK2913	yliK	methylmalonyl-CoA mutase	1.1.2.5 : Propionyl-CoA (methylmalonyl pathway) ; 1.7.1 : Unassigned reversible reactions ; 1.7.39 : Conversion of succinate to propionate ;	5 : Central intermediary metabolism ; 6 : Energy metabolism ;	e : enzyme	3058872	3061016	-1	1	1	1	1	-1	1	-1	-1	-1	-1	0	1	1	-1	-1	1	1	1	-1	-1	0
EIAI39_4763	insO	transposase ORF B (fragment), IS911	8.3.1 : transposases ; 8.3 : Transposon related ;	17.3 : Transposon functions ;	pe : putative enzyme	4967712	4968311	-1	0	0	0	0	0	0	0	0	0	0	0	0	1	-1	0	0	0	0	0	0	-1
Z1183		, complete genome				1110930	1111265	-1	0	0	1	0	0	0	0	0	0	0	0	0	0	-1	0	0	0	0	0	0	-1
SSO_2684		conserved hypothetical protein			o : ORF of unknown function	2842150	2843337	-1	0	0	0	0	0	0	0	0	0	0	0	0	0	0	0	0	-1	1	0	0	-1
EC55_4944		Putative HTH regulator, TetR family			pr : putative regulator	5033744	5034427	-1	0	0	0	0	0	-1	0	0	0	0	0	0	0	1	0	0	0	0	0	0	-1
ECK1170	hlyE	hemolysin E	5.6.3 : Cell killing ; 7.5 : Extracellular ;	15 : Cellular processes ;	c : carrier	1228706	1229617	-1	-1	1	1	1	-1	1	-1	-1	-1	-1	0	1	1	1	-1	-1	1	-1	1	-1	-2
c5421		conserved hypothetical protein			o : ORF of unknown function	5162553	5164772	-1	0	0	-1	-1	1	0	1	0	1	1	0	0	1	-1	0	-1	-1	0	0	-1	-2
c4492		putative homolog to shiA (SHI-2 pathogenicity island of Shigella flexneri)			pe : putative enzyme	4276297	4277340	-1	0	0	0	-1	1	0	0	0	0	0	0	0	0	-1	0	0	0	0	0	0	-2
c5426		conserved hypothetical protein			o : ORF of unknown function	5171375	5173048	-1	0	0	-1	-1	1	0	0	0	1	0	0	0	-1	1	0	0	-1	0	0	0	-2
Z1200		, complete genome				1121500	1122546	-1	0	0	1	0	-1	0	0	-1	0	-1	0	0	0	0	0	0	0	0	0	0	-3
ECK2621	yfjI	hypothetical protein; CP4-57 prophage	8.1 : Prophage genes and phage related functions ;	17.2 : Prophage functions ;	h : extrachromosomal origin	2757007	2758416	-1	0	1	-1	-1	-1	1	-1	0	0	0	0	0	0	0	0	0	0	0	0	0	-3
Z3502	yfaD	transposase			o : ORF of unknown function	3157545	3158471	-1	0	-1	1	1	0	0	-1	-1	-1	-1	1	0	-1	0	-1	0	0	0	0	1	-4
EC55_0189		transposase, IS110 family	8.3 : Transposon related ; 8.3.1 : transposases ;	17.3 : Transposon functions ;	pe : putative enzyme	215494	216474	-1	0	0	0	0	0	0	-1	-1	-1	-1	0	0	0	1	0	0	0	0	0	0	-4
EI10022		transposase, IS110 family	8.3 : Transposon related ; 8.3.1 : transposases ;	17.3 : Transposon functions ;	e : enzyme	19880	20860	-1	1	0	0	0	0	0	-1	-1	-1	-1	0	0	0	0	0	0	0	0	0	0	-4
EI14417		conserved hypothetical protein			o : ORF of unknown function	4504928	4505173	-1	1	0	0	0	0	-1	0	-1	0	0	0	-1	0	0	-1	0	0	0	0	0	-4
EC42_2523	yejO	putative autotransporter outer membrane protein; type V secretion	6.1 : Membrane ; 7.4 : Outer membrane ;	16.1 : Circulate ;	pt : putative transporter	2560198	2562789	-1	0	0	0	0	-1	1	-1	-1	0	-1	0	0	0	0	-1	0	0	0	0	0	-5
ESCUM3256		conserved hypothetical protein			o : ORF of unknown function	3380928	3381824	-1	-1	-1	0	0	0	-1	0	-1	0	-1	0	1	0	0	-1	0	0	0	0	0	-6
EC42_0244	yhhI	transposase		17.3 : Transposon functions ;	ph : phenotype	273523	274659	-1	-1	0	-1	-1	0	1	-1	-1	0	-1	-1	1	0	1	0	0	0	-1	0	0	-6
ECK2644	ypjA	adhesin-like autotransporter	6.1 : Membrane ; 7.4 : Outer membrane ;	7 : Transport and binding proteins ;	t : transporter	2776168	2780748	-1	-1	1	1	1	-1	1	-1	-1	-1	0	0	1	-1	-1	-1	0	0	-1	-1	-1	-7
ESCUM3413		conserved hypothetical protein			o : ORF of unknown function	3525759	3526190	-1	0	0	-1	0	-1	0	-1	-1	-1	-1	0	1	-1	1	-1	-1	1	0	0	0	-7
Z2749		putative ankyrin repeat regulatory protein			pr : putative regulator	2478008	2479906	-1	-1	-1	1	1	-1	1	-1	-1	-1	-1	0	1	1	-1	-1	-1	-1	-1	-1	0	-9
EFER1785		conserved hypothetical protein; putative exported protein			o : ORF of unknown function	1835772	1838510	-1	-1	-1	0	0	-1	-1	-1	-1	-1	-1	1	-1	1	-1	-1	-1	-1	0	0	0	-12
ESCUM3458		Putative AMP-dependent synthetase			pe : putative enzyme	3580262	3582943	-1	-1	0	0	0	-1	-1	-1	-1	-1	-1	0	1	-1	0	-1	-1	-1	0	0	-1	-12
Z5988		lipoate-protein ligase A (modular protein)				5509894	5511582	-1	-1	-1	1	1	-1	-1	-1	-1	-1	-1	-1	-1	-1	-1	-1	-1	-1	-1	-1	-1	-17
SF1080		flagellar hook protein (modular protein)				1119614	1121542	-1	-1	-1	-1	-1	-1	-1	-1	-1	-1	-1	-1	-1	-1	-1	-1	1	0	-1	-1	-1	-18
SBO0463		immunoglobulin-binding regulator (modular protein)				483212	484729	-1	-1	-1	-1	-1	-1	-1	-1	-1	-1	-1	-1	-1	-1	-1	-1	-1	0	-1	1	-1	-18

## Sheet: IAI1
Reference	gene	product	role	process	productType	begin	end	IAI1	K12	O157:H7 EDL	O157:H7	CFT073	O42	UTI89	S88	536	APEC01	fergussoni	UMN026	IAI39	ED1a	55989	2348-69	S.flexeneri 2a 301	S.flexeneri 2a 2457T	S.Sonnei	S.Boydii	S.dysenteria	TOTAL
ECK1717	thrS	threonyl-tRNA synthetase	2.3.1 : Amino acid-activation ; 7.1 : Cytoplasm ;	10.1 : tRNA aminoacylation ;	e : enzyme	1798666	1800594	-1	1	1	1	1	1	1	1	1	1	1	1	1	1	1	1	1	1	1	1	1	19
ECK2292	yfcC	conserved hypothetical protein; putative inner membrane protein	6.1 : Membrane ;	18 : Unknown function ;	pc : putative carrier	2415103	2416623	-1	1	1	1	1	1	1	1	1	1	0	1	1	1	1	1	1	1	1	1	1	18
ECK1704	ydiU	conserved hypothetical protein		18 : Unknown function ;	o : ORF of unknown function	1787832	1789268	-1	1	1	1	1	1	1	1	1	1	1	1	1	1	1	1	1	1	1	1	-1	17
ECK2304	argT	lysine/arginine/ornithine transporter subunit ; periplasmic-binding component of ABC superfamily	1.5.1.3 : Arginine ; 1.5.1.7 : Lysine, diaminopimelate ; 4.3.A.1.p : periplasmic binding component ; 4.S.112 : lysine/arginine/ornithine ; 7.2 : Periplasmic space ;	1.2 : Aspartate family ; 1.3 : Glutamate family ; 7.1 : Amino acids, peptides and amines ;	t : transporter	2425031	2425813	-1	1	1	1	-1	1	1	1	1	1	1	1	1	1	1	1	1	1	1	1	1	17
ECK0193	yaeF	putative lipoprotein			lp : lipoprotein	216179	217003	-1	1	1	1	1	1	1	1	-1	1	1	1	1	1	-1	1	1	1	1	0	1	14
ECK2736	rpoS	RNA polymerase, sigma S (sigma 38) factor	2.2.2 : Transcription related ; 3.1.2.1 : Sigma factors, anti-sigmafactors ; 3.3.3 : Stimulon (ie. environmental stimulus) ; 5.12 : Biofilm production ; 5.5.1 : Osmotic pressure ; 5.5.6 : Other stresses (mechanical, nutritional, oxidative) ; 7.1 : Cytoplasm ;	9 : Transcription ; 12.1 : DNA interactions ; 15.10 : Adaptations to atypical conditions ;	f : factor	2864581	2865573	-1	1	1	1	-1	1	1	1	1	1	1	1	1	1	1	-1	1	-1	1	1	1	13
ECK2927	yggP	putative dehydrogenase		18.1 : Enzymes of unknown specificity ;	pe : putative enzyme	3074201	3075478	-1	1	0	1	1	1	1	1	1	1	1	1	1	1	1	1	0	-1	0	0	0	12
ECK2488	focB	putative formate transporter	4.2.A.44 : The Formate-Nitrite Transporter (FNT) Family ; 6.1 : Membrane ; 7.3 : Inner membrane ;	7 : Transport and binding proteins ;	pt : putative transporter	2611956	2612804	-1	1	1	1	1	1	1	1	1	0	1	1	1	1	1	1	-1	-1	-1	-1	1	10
ECK1324	ycjY	putative hydrolase		18.1 : Enzymes of unknown specificity ;	pe : putative enzyme	1388957	1389889	-1	1	1	1	1	1	1	1	1	1	0	1	0	-1	1	1	-1	-1	1	-1	0	8
ECK2184	yejO	putative autotransporter outer membrane protein; type V secretion	6.1 : Membrane ; 7.4 : Outer membrane ;	16.1 : Circulate ;	pt : putative transporter	2284412	2286922	-1	1	1	1	0	0	0	0	-1	0	0	1	1	0	-1	0	1	1	1	1	1	7
Z2262		conserved hypothetical protein			o : ORF of unknown function	2042627	2044771	-1	0	1	1	0	0	0	0	1	0	0	0	0	0	1	0	0	0	1	0	0	4
Z0022		putative fimbrial biogenesis outer membrane usher protein	7.4 : Outer membrane ;		pm : putative membrane component	19299	21749	-1	0	1	1	0	1	0	0	0	0	0	1	1	0	1	0	0	0	-1	0	0	4
ECK2539	hcaD	phenylpropionate dioxygenase, ferredoxin reductase subunit	1.1.2.2 : 3-phenylpropionate and 3-(3-hydroxyphenyl)propionate degradation ;	6 : Energy metabolism ;	e : enzyme	2670069	2671271	-1	1	1	1	0	1	0	0	0	0	0	1	1	0	1	0	-1	-1	1	-1	0	4
ECK1728	ydjO	hypothetical protein		18 : Unknown function ;	o : ORF of unknown function	1810353	1811168	-1	1	1	1	0	1	0	0	0	0	0	1	1	0	-1	0	1	-1	-1	0	0	3
ECK1190	ycgV	putative adhesin; putative autotransporter	7.4 : Outer membrane ;		pf : putative factor	1252308	1255175	-1	1	0	0	0	1	0	0	0	0	0	1	0	0	1	0	1	1	0	-1	-1	3
Z4185	spaS	Surface presentation of antigens protein			m : membrane component	3790140	3791261	-1	0	1	1	0	1	0	0	0	0	0	1	0	0	-1	0	0	0	0	0	0	2
ECK1974	yeeJ	adhesin	3.1.2 : Transcriptional level ;	12.1 : DNA interactions ;	f : factor	2042935	2050038	-1	1	1	-1	-1	1	1	1	1	1	0	1	1	1	-1	-1	0	0	-1	-1	-1	2
ECK1520	yneK	hypothetical protein		18 : Unknown function ;	o : ORF of unknown function	1613787	1614902	-1	1	-1	-1	0	1	-1	0	0	0	0	1	1	0	-1	0	1	1	1	-1	1	2
ECK0992	yccE	hypothetical protein		18 : Unknown function ;	o : ORF of unknown function	1063259	1064515	-1	1	-1	-1	0	1	0	0	0	0	0	1	1	0	1	0	1	1	-1	0	-1	2
ECK4246	yjgL	hypothetical protein		18 : Unknown function ;	o : ORF of unknown function	4473460	4475274	-1	1	1	1	0	1	0	1	0	0	0	-1	0	0	-1	-1	0	0	-1	1	0	1
ECK0022-1	insB	IS1 transposase InsAB'	8.3 : Transposon related ;	17.3 : Transposon functions ;	h : extrachromosomal origin	19811	20314	-1	1	0	0	0	0	-1	0	-1	0	-1	1	0	0	0	1	1	1	0	0	0	1
ECK4009	arpA	regulator of acetyl CoA synthetase	1.5.4 : Fatty acid and phosphatidic acid ; 3.1.4 : Regulation level unknown ; 7.1 : Cytoplasm ;	3.1 : Biosynthesis ; 12 : Regulatory functions ;	r : regulator	4218324	4220510	-1	1	1	1	0	1	0	0	0	0	0	1	0	0	1	0	-1	-1	-1	0	-1	1
Z5177		6-phospho-glucosidase		16.1 : Circulate ; 16.11 : Scavenge (Catabolism) ;	e : enzyme	4720632	4721954	-1	-1	1	1	0	1	0	0	0	0	1	1	1	0	-1	0	-1	-1	-1	-1	1	0
ECs3712		conserved hypothetical protein			o : ORF of unknown function	3717102	3717734	-1	-1	0	1	0	1	0	0	0	0	0	1	0	0	-1	0	0	0	0	0	0	0
ECO573353		transposase				3317089	3317631	-1	-1	1	1	0	0	0	0	0	0	0	0	0	0	-1	0	-1	1	0	0	1	0
EC42_1757		conserved hypothetical protein			o : ORF of unknown function	1799365	1800678	-1	-1	0	0	0	1	0	0	0	0	0	0	1	0	0	0	0	0	0	0	0	0
SBO3593	rhsA	rhsA element core protein RshA	9 : DNA sites ;	17 : Mobile and extrachromosomal element functions ;	h : extrachromosomal origin	3603085	3607314	-1	0	0	0	0	0	0	0	0	0	0	0	0	0	0	0	0	0	0	1	0	0
ECK3466	rhsB	rhsB element core protein RshB	9 : DNA sites ;	17 : Mobile and extrachromosomal element functions ;	h : extrachromosomal origin	3617215	3621450	-1	1	0	0	0	0	0	0	0	0	0	0	0	0	0	0	0	0	0	0	0	0
EC42_1307		conserved hypothetical protein			o : ORF of unknown function	1371558	1372007	-1	0	1	0	0	1	0	-1	-1	0	0	1	0	-1	1	0	0	0	0	0	0	0
Z3950		conserved hypothetical protein			o : ORF of unknown function	3573136	3574485	-1	-1	1	1	0	-1	0	0	0	0	0	1	-1	0	-1	0	0	0	1	0	0	-1
Z0275		conserved hypothetical protein			o : ORF of unknown function	276198	277370	-1	-1	1	1	0	0	0	0	0	0	0	0	0	0	-1	0	0	0	0	0	0	-1
Z0342		putative transcriptional regulator (modular protein)				323657	324556	-1	-1	1	1	0	0	0	0	0	0	0	0	0	0	-1	0	0	0	0	0	0	-1
ECK4030	yjbI	conserved hypothetical protein		18 : Unknown function ;	o : ORF of unknown function	4248978	4250306	-1	1	1	1	0	1	0	0	0	0	0	1	1	0	-1	0	-1	-1	-1	-1	-1	-1
EC42_3171		conserved hypothetical protein			o : ORF of unknown function	3257593	3258363	-1	-1	-1	-1	0	1	0	0	0	0	0	1	0	0	1	0	0	0	0	0	0	-1
Z3495		conserved hypothetical protein			o : ORF of unknown function	3147940	3148818	-1	-1	1	1	0	1	0	0	0	0	0	1	1	0	-1	0	-1	-1	0	-1	-1	-2
EC42_2970		putative Alpha-amylase			pe : putative enzyme	3046630	3048882	-1	-1	-1	-1	0	1	0	0	0	0	0	1	1	0	-1	0	1	-1	0	0	0	-2
Z0271	yhhI	transposase		17.3 : Transposon functions ;	ph : phenotype	272653	273789	-1	0	1	-1	0	0	0	0	-1	0	0	0	0	0	0	0	0	0	0	0	0	-2
ECK1170	hlyE	hemolysin E	5.6.3 : Cell killing ; 7.5 : Extracellular ;	15 : Cellular processes ;	c : carrier	1228706	1229617	-1	1	1	1	-1	1	-1	-1	-1	-1	0	1	1	-1	1	-1	-1	1	-1	1	-1	-2
Z5646		conserved hypothetical protein			o : ORF of unknown function	5143490	5144446	-1	-1	1	1	0	1	0	0	0	0	0	1	1	0	-1	0	-1	-1	-1	-1	-1	-3
ECOS88_2168		hypothetical protein				2145056	2145172	-1	0	0	0	0	-1	0	1	0	0	1	0	0	0	-1	0	-1	0	-1	0	0	-3
SF3303		putative IS1 encoded protein				3400965	3401291	-1	0	0	0	0	-1	0	-1	-1	0	0	-1	0	0	-1	-1	1	0	0	0	0	-6
ESCUM3256		conserved hypothetical protein			o : ORF of unknown function	3380928	3381824	-1	-1	0	0	0	-1	0	-1	0	-1	0	1	0	-1	0	-1	0	0	0	0	0	-6
EC42_0244	yhhI	transposase		17.3 : Transposon functions ;	ph : phenotype	273523	274659	-1	0	-1	-1	0	1	-1	-1	0	-1	-1	1	0	-1	1	0	0	0	-1	0	0	-6
ECK2644	ypjA	adhesin-like autotransporter	6.1 : Membrane ; 7.4 : Outer membrane ;	7 : Transport and binding proteins ;	t : transporter	2776168	2780748	-1	1	1	1	-1	1	-1	-1	-1	0	0	1	-1	-1	-1	-1	0	0	-1	-1	-1	-7
ESCUM1857		conserved hypothetical protein			o : ORF of unknown function	1880784	1881401	-1	-1	0	-1	-1	-1	-1	-1	0	-1	0	1	0	0	1	-1	0	0	0	0	0	-7
Z2749		putative ankyrin repeat regulatory protein			pr : putative regulator	2478008	2479906	-1	-1	1	1	-1	1	-1	-1	-1	-1	0	1	1	-1	-1	-1	-1	-1	-1	-1	0	-9
ESCUM3728		conserved hypothetical protein			o : ORF of unknown function	3850166	3850996	-1	0	-1	-1	-1	-1	-1	0	-1	-1	0	1	-1	0	-1	-1	0	0	-1	0	0	-11
EFER1785		conserved hypothetical protein; putative exported protein			o : ORF of unknown function	1835772	1838510	-1	-1	0	0	-1	-1	-1	-1	-1	-1	1	-1	1	-1	-1	-1	-1	-1	0	0	0	-12
ESCUM3458		Putative AMP-dependent synthetase			pe : putative enzyme	3580262	3582943	-1	0	0	0	-1	-1	-1	-1	-1	-1	0	1	-1	-1	0	-1	-1	-1	0	0	-1	-12
Z5988		lipoate-protein ligase A (modular protein)				5509894	5511582	-1	-1	1	1	-1	-1	-1	-1	-1	-1	-1	-1	-1	-1	-1	-1	-1	-1	-1	-1	-1	-17
SF1080		flagellar hook protein (modular protein)				1119614	1121542	-1	-1	-1	-1	-1	-1	-1	-1	-1	-1	-1	-1	-1	-1	-1	-1	1	0	-1	-1	-1	-18
SBO0463		immunoglobulin-binding regulator (modular protein)				483212	484729	-1	-1	-1	-1	-1	-1	-1	-1	-1	-1	-1	-1	-1	-1	-1	-1	-1	0	-1	1	-1	-18
