# Supplementary material for: Organised Genome Dynamics in the Escherichia coli Species Results in Highly Diverse Adaptive Paths
Source: PLoS Genet. 2009 Jan 23;5(1):e1000344. doi: 10.1371/journal.pgen.1000344 (PMC2617782; doi:10.1371/journal.pgen.1000344)
Supplement: Table S3 — Missing genes in publicly available Escherichia coli and Shigella genomes. The genes are ordered by length (given in base pairs). Those that are similar to genes from the minimal gene set defined by [127] are highlighted in boldface. Functional descriptions of the genes, starting with ‘fragment of’ (Product column), are provided for putative pseudogenes (whether actual pseudogenes or sequencing errors). For some E. coli stains, e.g., UTI89, the corresponding pseudogenes were probably correctly annotated by the authors (numbering of the gene locus_tags), but were not reported in the databank files (GeneBank and EMsBL), and thus were annotated as missing genes by the MICheck procedure [97]. (0.36 MB XLS) [file pgen.1000344.s012.xls]

## Sheet: E. coli O157 EDL
Label	Begin	End	Length	Gene	Product	TIGR roles
ECO570686	761866	762804	939	djlC	fragment of Hsc56 co-chaperone of HscC (part 2)	11.3 : Protein folding and stabilization ;
ECO573482	3453780	3454583	804	suhB	inositol monophosphatase	9 : Transcription ; 12.3 : Protein interactions ;
ECO571314	1367475	1368146	672	_	conserved hypothetical protein	18 : Unknown function ;
ECO571881	1875510	1876154	645	_	hypothetical protein	18 : Unknown function ;
ECO573809	3785907	3786488	582	_	conserved hypothetical protein	18 : Unknown function ;
ECO572118	2103923	2104399	477	ydbA	fragment of putative autotransported outer membrane protein involved in cell adhesion (part 1)	14.1 : Surface structures ; 15.3 : Cell adhesion ;
ECO570685	761353	761805	453	djlC	fragment of Hsc56 co-chaperone of HscC (part 1)	11.3 : Protein folding and stabilization ;
ECO575120	5151785	5152183	399	_	fragment of conserved hypothetical protein (partial)	18 : Unknown function ;
ECO571667	1685487	1685879	393	_	Putative transcriptional activator; Protein perC (modular protein) from phage origin	17.2 : Prophage functions ;
ECO573132	3071238	3071624	387	_	conserved hypothetical protein	18 : Unknown function ;
ECO575424	5494047	5494394	348	_	conserved hypothetical protein; putative membrane protein	18 : Unknown function ;
ECO571729	1736129	1736470	342	_	minor tail protein M	17.2 : Prophage functions ;
ECO572331	2294910	2295251	342	_	minor tail protein M	17.2 : Prophage functions ;
ECO573031	2975697	2976038	342	_	minor tail protein M	17.2 : Prophage functions ;
ECO574595	4579275	4579610	336	_	fragment of conserved hypothetical protein (partial)	18 : Unknown function ;
ECO571695	1708732	1709061	330	ybcO	conserved hypothetical protein; DLP12 prophage	17.2 : Prophage functions ;
ECO571919	1899174	1899503	330	_	fragment of putative head-tail preconnector protein (part 2)	17.2 : Prophage functions ;
ECO572166	2142334	2142651	318	_	hypothetical protein	18 : Unknown function ;
ECO575002	5002121	5002435	315	_	iso-IS1 InsB protein, putative transposase	17.3 : Transposon functions ;
ECO573890	3871061	3871372	312	ygfI	fragment of putative DNA-binding transcriptional regulator (part 2)	9 : Transcription ; 12.1 : DNA interactions ;
ECO571855	1859428	1859739	312	papH	fragment of minor pilin protein PapH (part 1)	14.1 : Surface structures ;
ECO571055	1127863	1128171	309	_	conserved hypothetical protein; putative transcriptional regulator	18 : Unknown function ;
ECO571474	1523469	1523777	309	_	conserved hypothetical protein; putative transcriptional regulator	18 : Unknown function ;
ECO571662	1682140	1682439	300	_	conserved hypothetical protein	18 : Unknown function ;
ECO571934	1908904	1909203	300	_	fragment of putative Terminase small subunit (DNA packaging protein Nu1) from bacteriophage origin (part 2)	17.2 : Prophage functions ;
ECO574387	4359933	4360229	297	_	fragment of conserved hypothetical protein; putative superfamily II DNA helicase (part 4)	18 : Unknown function ;
ECO571172	1255567	1255854	288	_	conserved hypothetical protein	18 : Unknown function ;
ECO571031	1109618	1109896	279	_	fragment of putative homolog to shiA (SHI-2 pathogenicity island of Shigella flexneri) (part 1)	15.9 : Pathogenesis ;
ECO571322	1374529	1374807	279	_	conserved hypothetical protein	18 : Unknown function ;
ECO571448	1505225	1505503	279	_	fragment of putative homolog to shiA (SHI-2 pathogenicity island of Shigella flexneri) (part 1)	15.9 : Pathogenesis ;
ECO572125	2109655	2109921	267	ydbJ	conserved hypothetical protein	18 : Unknown function ;
ECO575390	5456776	5457042	267	_	conserved hypothetical protein	18 : Unknown function ;
ECO570816	903406	903669	264	essD	putative phage lysis protein S; DLP12 prophage	17.2 : Prophage functions ;
ECO571620	1647349	1647609	261	_	fragment of Uncharacterized protein ynfO from qin prophage (modular protein) (partial)	17.2 : Prophage functions ;
ECO573078	3013440	3013694	255	xis	Excisionase	17.2 : Prophage functions ;
ECO572709	2663871	2664122	252	yecJ	conserved hypothetical protein	18 : Unknown function ;
ECO570602	667557	667805	249	_	conserved hypothetical protein	18 : Unknown function ;
ECO573817	3789831	3790079	249	_	conserved hypothetical protein	18 : Unknown function ;
ECO572089	2071492	2071731	240	rimL	fragment of ribosomal-protein-L7/L12-serine acetyltransferase (part 2)	10.2 : Ribosomal proteins: synthesis and modification ; 11.2 : Protein modification and repair ;
ECO572855	2782245	2782484	240	_	putative cell division control protein	_
ECO573454	3421577	3421813	237	yfgJ	conserved hypothetical protein	6.5 : Electron transport ;
ECO570821	908011	908247	237	_	conserved hypothetical protein from putative prophage	18 : Unknown function ;
ECO571921	1900006	1900242	237	_	conserved hypothetical protein from phage origin	17.2 : Prophage functions ;
ECO572832	2765168	2765404	237	_	conserved hypothetical protein from phage origin	17.2 : Prophage functions ;
ECO570558	621702	621935	234	_	conserved hypothetical protein	18 : Unknown function ;
ECO573592	3561323	3561553	231	_	fragment of conserved hypothetical protein (part 1)	18 : Unknown function ;
ECO572051	2036284	2036508	225	yhhI	fragment of putative transposase (partial)	17.3 : Transposon functions ;
ECO571445	1501684	1501908	225	_	conserved hypothetical protein	18 : Unknown function ;
ECO572056	2038161	2038382	222	_	fragment of conserved hypothetical protein, similar to unknown protein associated with Rhs element (part 1)	18 : Unknown function ;
ECO572726	2672835	2673056	222	_	conserved hypothetical protein	18 : Unknown function ;
ECO574259	4240665	4240883	219	yhdL	conserved hypothetical protein	18 : Unknown function ;
ECO570186	217270	217488	219	yaeP	conserved hypothetical protein	18 : Unknown function ;
ECO573593	3561576	3561794	219	_	conserved hypothetical protein	18 : Unknown function ;
ECO571602	1634993	1635211	219	_	fragment of conserved hypothetical protein (partial)	18 : Unknown function ;
ECO571812	1814926	1815144	219	_	conserved hypothetical protein	18 : Unknown function ;
ECO575396	5462834	5463052	219	_	fragment of Conserved hypothetical protein, putative transposase (part 2)	18 : Unknown function ;
ECO572912	2844865	2845077	213	_	hypothetical protein	18 : Unknown function ;
ECO574602	4585965	4586174	210	yibT	conserved hypothetical protein	18 : Unknown function ;
ECO571453	1507870	1508079	210	_	conserved hypothetical protein	18 : Unknown function ;
ECO572719	2670869	2671075	207	_	conserved hypothetical protein	18 : Unknown function ;
ECO570269	302754	302954	201	cro	Regulatory protein cro	17.2 : Prophage functions ;
ECO570635	713433	713630	198	ybdD	conserved hypothetical protein	18 : Unknown function ;
ECO573228	3184826	3185020	195	yfbL	fragment of putative membrane-associated peptidase (part 1)	11.4 : Degradation of proteins, peptides, and glycopeptides ;
ECO575384	5446112	5446306	195	kptA	fragment of 2\'-phosphotransferase (part 2)	5 : Central intermediary metabolism ;
ECO573814	3788588	3788782	195	_	hypothetical protein	18 : Unknown function ;
ECO570527	570516	570710	195	_	conserved hypothetical protein	18 : Unknown function ;
ECO571660	1681711	1681902	192	_	conserved hypothetical protein	18 : Unknown function ;
ECO570311	336085	336267	183	_	conserved hypothetical protein	18 : Unknown function ;
ECO571036	1112292	1112471	180	_	conserved hypothetical protein	18 : Unknown function ;
ECO572970	2912845	2913024	180	_	conserved hypothetical protein; putative exported protein	18 : Unknown function ;
ECO571804	1807520	1807654	135	ldrB	fragment of small toxic polypeptide (partial)	15.8 : Toxin production and resistance ;
ECO574575	4554996	4555106	111	yiaJ	fragment of DNA-binding transcriptional repressor (partial)	12 : Regulatory functions ;
ECO571966	1939835	1939930	96	_	conserved hypothetical protein	18 : Unknown function ;
ECO572448	2399656	2399721	66	ydhF	fragment of putative oxidoreductase (part 2)	18.1 : Enzymes of unknown specificity ;

## Sheet: E. coli 0157 Sakai
Label	Begin	End	Length	Gene	Product	TIGR roles
ECO572934	2873053	2876013	2961	_	fragment of putative conserved protein involved in molybdate metabolism (part 2)	_
ECO571542	1572506	1575364	2859	_	tail length tape measure protein	17.2 : Prophage functions ;
ECO572885	2819976	2822432	2457	yegE	fragment of putative diguanylate cyclase, GGDEF domain signalling protein (part 3)	11.2 : Protein modification and repair ;
ECO572727	2673006	2675459	2454	J	fragment of Host specificity protein J from prophage (part 2)	17.2 : Prophage functions ;
ECO572955	2899083	2901530	2448	_	fragment of Host specificity protein J of prophage (partial)	17.2 : Prophage functions ;
ECO572234	2213999	2216230	2232	_	fragment of Host specificity protein J of prophage (partial)	17.2 : Prophage functions ;
ECO572650	2607188	2609314	2127	_	fragment of Putative tail protein (modular protein) (part 1)	17.2 : Prophage functions ;
ECO571027	1129215	1131287	2073	ycbS	fragment of putative outer membrane export usher protein (partial)	14 : Cell envelope ;
ECO570897	984406	986298	1893	ybiW	fragment of putative glycyl radical cofactor protein (part 2)	6.7 : Fermentation ;
ECO574175	4149992	4151878	1887	acrF	fragment of multidrug efflux system protein (part 1)	7 : Transport and binding proteins ; 15.8 : Toxin production and resistance ;
ECO572734	2679794	2681656	1863	_	fragment of Minor tail protein precursor H (partial)	17.2 : Prophage functions ;
ECO572936	2877272	2879011	1740	_	fragment of Molybdate metabolism regulator (part 3)	4.6 : Molybdopterin ;
ECO572941	2885207	2886898	1692	yehM	fragment of conserved hypothetical protein (part 1)	18 : Unknown function ;
ECO573475	3440136	3441605	1470	yfiQ	fragment of fused acyl-CoA synthetase: NAD(P)-binding subunit ; ATP-binding subunit (part 1)	5 : Central intermediary metabolism ;
ECO571689	1694635	1696092	1458	treA	periplasmic trehalase	6.11 : Sugars ; 15.10 : Adaptations to atypical conditions ;
ECO574478	4454158	4455615	1458	lpfC	fragment of Outer membrane usher protein lpfC precursor (part 2)	14 : Cell envelope ;
ECO572235	2216080	2217468	1389	_	fragment of Host specificity protein J (partial)	17 : Mobile and extrachromosomal element functions ;
ECO571880	1878406	1879710	1305	ycjM	fragment of putative glucosyltransferase (partial)	_
ECO573897	3867201	3868502	1302	_	putative adherence factor	_
ECO572787	2728022	2729317	1296	yeeO	fragment of putative Na+-driven multidrug efflux system (part 1)	7 : Transport and binding proteins ;
ECO572935	2876026	2877306	1281	_	fragment of putative conserved protein involved in molybdate metabolism (part 2)	_
ECO575424	5473639	5474907	1269	yjjI	fragment of conserved hypothetical protein (part 1)	18 : Unknown function ;
ECO572092	2085724	2086989	1266	dos	fragment of cAMP phosphodiesterase, heme-regulated (part 1)	18.1 : Enzymes of unknown specificity ;
ECO573476	3441556	3442812	1257	yfiQ	fragment of fused acyl-CoA synthetase: NAD(P)-binding subunit ; ATP-binding subunit (part 2)	5 : Central intermediary metabolism ;
ECO574176	4151909	4153141	1233	acrF	fragment of multidrug efflux system protein (part 2)	7 : Transport and binding proteins ; 15.8 : Toxin production and resistance ;
ECO572728	2675309	2676538	1230	_	fragment of Host specificity protein J (partial)	17 : Mobile and extrachromosomal element functions ;
ECO572956	2901380	2902609	1230	_	Host specificity protein J (fragment) from phage origin	17.2 : Prophage functions ;
ECO573656	3616854	3618059	1206	ygcS	fragment of putative transporter (part 1)	7 : Transport and binding proteins ;
ECO572655	2611977	2613167	1191	insI	IS30 transposase; KpLE2 phage-like element	17.2 : Prophage functions ; 17.3 : Transposon functions ;
ECO572091	2084576	2085727	1152	dos	fragment of cAMP phosphodiesterase, heme-regulated (part 2)	18.1 : Enzymes of unknown specificity ;
ECO572679	2633738	2634877	1140	_	conserved hypothetical protein	18 : Unknown function ;
ECO572681	2635696	2636835	1140	_	conserved hypothetical protein	18 : Unknown function ;
ECO572326	2293879	2294991	1113	uidA	fragment of beta-D-glucuronidase (part 2)	6.11 : Sugars ;
ECO574479	4455628	4456731	1104	lpfC	fragment of Outer membrane usher protein lpfC precursor (part 1)	14 : Cell envelope ;
ECO572324	2291442	2292470	1029	uidC	fragment of outer membrane porin protein for glucuronides transport (part 1)	16.1 : Circulate ;
ECO574323	4292863	4293837	975	_	fragment of conserved hypothetical protein; putative superfamily II DNA helicase (part 3)	18 : Unknown function ;
ECO570704	788793	789764	972	ybfM	fragment of putative outer membrane porin (part 2)	16.1 : Circulate ;
ECO570683	762085	763023	939	djlC	fragment of Hsc56 co-chaperone of HscC (part 2)	11.3 : Protein folding and stabilization ;
ECO571152	1242390	1243289	900	yccE	fragment of conserved hypothetical protein (part 1)	18 : Unknown function ;
ECO570566	631655	632545	891	allB	fragment of allantoinase (part 1)	5.7 : Nitrogen metabolism ; 6 : Energy metabolism ;
ECO570796	891196	892077	882	_	phage integrase	16.5 : Explore ; 16.9 : Replicate ;
ECO574897	4899451	4900320	870	rhaT	L-rhamnose:proton symporter	6 : Energy metabolism ; 7.3 : Carbohydrates, organic alcohols, and acids ;
ECO574943	4949292	4950152	861	frwC	fragment of enzyme IIC component of PTS (part 1)	13.2 : PTS ;
ECO575365	5412200	5413054	855	yjiE	putative DNA-binding transcriptional regulator	9 : Transcription ; 12.1 : DNA interactions ;
ECO573943	3910410	3911261	852	qseC	fragment of sensory histidine kinase in two-component regulatory system with QseB (part 2)	11.2 : Protein modification and repair ; 12.3 : Protein interactions ; 13.1 : Two-component systems ; 14.1 : Surface structures ; 15.2 : Chemotaxis and motility ;
ECO573585	3550437	3551273	837	srlE	glucitol/sorbitol-specific enzyme IIB component of PTS	6 : Energy metabolism ; 7.3 : Carbohydrates, organic alcohols, and acids ; 13.2 : PTS ;
ECO572649	2606475	2607311	837	_	fragment of Putative tail protein (modular protein) (part 2)	17.2 : Prophage functions ;
ECO573898	3868508	3869335	828	_	Efa1-Lymphostatin-like protein (fragment)	_
ECO570209	240886	241686	801	yafT	putative aminopeptidase	18.1 : Enzymes of unknown specificity ;
ECO572933	2872159	2872932	774	_	fragment of putative conserved protein involved in molybdate metabolism (part 1)	_
ECO570359	385210	385980	771	yahB	fragment of putative DNA-binding transcriptional regulator (part 1)	16.2 : Construct biomass (Anabolism) ; 9 : Transcription ; 12.1 : DNA interactions ;
ECO574052	4026258	4027028	771	agaC	N-acetylgalactosamine-specific enzyme IIC component of PTS	7.1 : Amino acids, peptides and amines ; 13.2 : PTS ;
ECO571990	1973283	1974050	768	ompN	fragment of outer membrane pore protein N, non-specific (part 2)	7.6 : Porins ;
ECO572733	2679078	2679842	765	_	fragment of Minor tail protein precursor H (partial)	17.2 : Prophage functions ;
ECO571638	1650012	1650761	750	_	fragment of conserved hypothetical protein; putative exported protein (partial)	18 : Unknown function ;
ECO572942	2886917	2887648	732	yehM	fragment of conserved hypothetical protein (part 2)	18 : Unknown function ;
ECO572327	2294979	2295692	714	uidA	fragment of beta-D-glucuronidase (part 1)	6.11 : Sugars ;
ECO572615	2583706	2584413	708	araH	fragment of fused L-arabinose transporter subunits of ABC superfamily: membrane components (part 2)	6 : Energy metabolism ; 7 : Transport and binding proteins ;
ECO571763	1766679	1767359	681	_	conserved hypothetical protein	18 : Unknown function ;
ECO575007	5040207	5040860	654	_	fragment of Sorbose permease IID component (PTS system sorbose-specific EIID component) (EIID-Sor) (partial)	7 : Transport and binding proteins ;
ECO570273	303362	304006	645	O	fragment of Replication protein O from phage (part 1)	17.2 : Prophage functions ;
ECO571881	1879724	1880353	630	ycjN	fragment of putative sugar transporter subunit: periplasmic-binding component of ABC superfamily transporter (part 1)	16.1 : Circulate ; 7 : Transport and binding proteins ;
ECO571900	1899362	1899985	624	_	fragment of conserved hypothetical protein (part 2)	18 : Unknown function ;
ECO573830	3804071	3804691	621	ygfI	fragment of putative DNA-binding transcriptional regulator (part 1)	9 : Transcription ; 12.1 : DNA interactions ;
ECO571882	1880402	1881016	615	ycjN	fragment of putative sugar transporter subunit: periplasmic-binding component of ABC superfamily transporter (part 2)	16.1 : Circulate ; 7 : Transport and binding proteins ;
ECO572058	2051308	2051919	612	yhhI	fragment of putative transposase (partial)	17.3 : Transposon functions ;
ECO570904	991259	991867	609	iaaA	fragment of isoaspartyl dipeptidase with L-asparaginase activity (part 2)	16.1 : Circulate ; 6.2 : Amino acids and amines ;
ECO574325	4294227	4294835	609	_	fragment of conserved hypothetical protein; putative superfamily II DNA helicase (part 1)	18 : Unknown function ;
ECO572884	2819582	2820187	606	yegE	fragment of putative diguanylate cyclase, GGDEF domain signalling protein (part 2)	11.2 : Protein modification and repair ;
ECO573653	3615328	3615930	603	ygcQ	fragment of putative flavoprotein (part 1)	6.5 : Electron transport ;
ECO572664	2620765	2621367	603	yedO	fragment of D-cysteine desulfhydrase, PLP-dependent (partial)	_
ECO571026	1128688	1129290	603	_	conserved hypothetical protein	18 : Unknown function ;
ECO570898	986283	986879	597	ybiW	fragment of putative glycyl radical cofactor protein (part 1)	6.7 : Fermentation ;
ECO571156	1245465	1246043	579	wrbA	putative conserved flavoprotein	1.1 : Aromatic amino acid family ; 12 : Regulatory functions ;
ECO572883	2819113	2819646	534	yegE	fragment of putative diguanylate cyclase, GGDEF domain signalling protein (part 1)	11.2 : Protein modification and repair ;
ECO572646	2604671	2605201	531	tfaQ	putative tail fibre chaperone; Qin prophage	17.2 : Prophage functions ;
ECO571802	1800671	1801201	531	_	conserved hypothetical protein	18 : Unknown function ;
ECO574324	4293841	4294371	531	_	fragment of conserved hypothetical protein; putative superfamily II DNA helicase (part 2)	18 : Unknown function ;
ECO573942	3909913	3910437	525	qseC	fragment of sensory histidine kinase in two-component regulatory system with QseB (part 1)	11.2 : Protein modification and repair ; 12.3 : Protein interactions ; 13.1 : Two-component systems ; 14.1 : Surface structures ; 15.2 : Chemotaxis and motility ;
ECO570274	303808	304320	513	O	fragment of Replication protein from bacteriophage origin (partial)	17.2 : Prophage functions ;
ECO574459	4430801	4431313	513	_	hypothetical protein	18 : Unknown function ;
ECO574055	4028056	4028565	510	agaI	fragment of galactosamine-6-phosphate isomerase (part 2)	5 : Central intermediary metabolism ;
ECO571817	1813915	1814424	510	_	conserved hypothetical protein	18 : Unknown function ;
ECO574805	4796959	4797450	492	_	conserved hypothetical protein	18 : Unknown function ;
ECO572288	2254399	2254887	489	intQ	fragment of putative defective integrase; Qin prophage (partial)	17.2 : Prophage functions ;
ECO572678	2633121	2633600	480	yedL	putative acyltransferase	16.12 : Sense ; 16.3 : Control ; 5 : Central intermediary metabolism ;
ECO570703	788359	788838	480	ybfM	fragment of putative outer membrane porin (part 1)	16.1 : Circulate ;
ECO573761	3724280	3724747	468	_	fragment of putative Type III secretion protein EpaR (part 1)	7 : Transport and binding proteins ;
ECO570567	632552	633016	465	allB	fragment of allantoinase (part 2)	5.7 : Nitrogen metabolism ; 6 : Energy metabolism ;
ECO574264	4223416	4223868	453	frlD	fragment of fructoselysine 6-kinase (part 2)	6.11 : Sugars ;
ECO570682	761572	762024	453	djlC	fragment of Hsc56 co-chaperone of HscC (part 1)	11.3 : Protein folding and stabilization ;
ECO571153	1243198	1243647	450	yccE	fragment of conserved hypothetical protein (part 2)	18 : Unknown function ;
ECO570348	371780	372220	441	_	fragment of Putative DNA recombinase similar to Type 1 fimbriae Regulatory proteins (part 1)	14.1 : Surface structures ;
ECO571541	1572121	1572546	426	_	putative tail length tape measure protein	17.2 : Prophage functions ;
ECO572225	2208933	2209355	423	_	transposase	17.3 : Transposon functions ;
ECO574492	4467560	4467982	423	_	conserved hypothetical protein	18 : Unknown function ;
ECO570358	384989	385408	420	yahB	fragment of putative DNA-binding transcriptional regulator (part 2)	16.2 : Construct biomass (Anabolism) ; 9 : Transcription ; 12.1 : DNA interactions ;
ECO573582	3549738	3550148	411	srlA	fragment of glucitol/sorbitol-specific enzyme IIC component of PTS (part 1)	6 : Energy metabolism ; 7.3 : Carbohydrates, organic alcohols, and acids ; 13.2 : PTS ;
ECO572656	2613267	2613662	396	_	conserved hypothetical protein	18 : Unknown function ;
ECO573072	2999970	3000356	387	_	conserved hypothetical protein	18 : Unknown function ;
ECO571991	1974025	1974396	372	ompN	fragment of outer membrane pore protein N, non-specific (part 1)	7.6 : Porins ;
ECO571901	1899924	1900292	369	_	fragment of conserved hypothetical protein (part 1)	18 : Unknown function ;
ECO573655	3616651	3617004	354	ygcS	fragment of putative transporter (part 2)	7 : Transport and binding proteins ;
ECO570903	990902	991249	348	iaaA	fragment of isoaspartyl dipeptidase with L-asparaginase activity (part 1)	16.1 : Circulate ; 6.2 : Amino acids and amines ;
ECO570275	304296	304628	333	_	Partial replication protein P for prophage CP-933H (Replication protein)	17.2 : Prophage functions ;
ECO572786	2727674	2727997	324	yeeO	fragment of putative Na+-driven multidrug efflux system (part 2)	7 : Transport and binding proteins ;
ECO574944	4950168	4950491	324	frwC	fragment of enzyme IIC component of PTS (part 2)	13.2 : PTS ;
ECO573194	3138847	3139167	321	yfbV	fragment of conserved hypothetical protein; putative inner membrane protein (partial)	11.4 : Degradation of proteins, peptides, and glycopeptides ;
ECO574931	4933355	4933669	315	_	iso-IS1 InsB protein, putative transposase	17.3 : Transposon functions ;
ECO573829	3803753	3804064	312	ygfI	fragment of putative DNA-binding transcriptional regulator (part 2)	9 : Transcription ; 12.1 : DNA interactions ;
ECO571103	1189781	1190080	300	_	fragment of putative Terminase small subunit (DNA packaging protein Nu1) from bacteriophage origin (part 2)	17.2 : Prophage functions ;
ECO573006	2936796	2937092	297	_	putative host-nuclease inhibitor protein Gam of bacteriophage	17.2 : Prophage functions ;
ECO574322	4292711	4293007	297	_	fragment of conserved hypothetical protein; putative superfamily II DNA helicase (part 4)	18 : Unknown function ;
ECO573652	3615037	3615324	288	ygcQ	fragment of putative flavoprotein (part 2)	6.5 : Electron transport ;
ECO571064	1166342	1166629	288	_	conserved hypothetical protein	18 : Unknown function ;
ECO575423	5473358	5473642	285	yjjI	fragment of conserved hypothetical protein (part 2)	18 : Unknown function ;
ECO571032	1133847	1134128	282	ycbF	fragment of putative periplasmic pilin chaperone (part 2)	11.3 : Protein folding and stabilization ;
ECO572323	2291206	2291487	282	uidC	fragment of outer membrane porin protein for glucuronides transport (part 2)	16.1 : Circulate ;
ECO572306	2272304	2272582	279	ydgD	fragment of putative exported metallopeptidase (part 2)	16.1 : Circulate ; 11.4 : Degradation of proteins, peptides, and glycopeptides ;
ECO572616	2584432	2584710	279	araH	fragment of fused L-arabinose transporter subunits of ABC superfamily: membrane components (part 1)	6 : Energy metabolism ; 7 : Transport and binding proteins ;
ECO571354	1421452	1421730	279	_	fragment of putative homolog to shiA (SHI-2 pathogenicity island of Shigella flexneri) (part 1)	15.9 : Pathogenesis ;
ECO572157	2161103	2161381	279	_	Putative tail fiber protein (fragment)	17.2 : Prophage functions ;
ECO571364	1427424	1427699	276	_	conserved hypothetical protein	18 : Unknown function ;
ECO574930	4933027	4933299	273	_	conserved hypothetical protein	18 : Unknown function ;
ECO571516	1554356	1554628	273	_	fragment of conserved hypothetical protein (part 2)	18 : Unknown function ;
ECO572133	2141020	2141289	270	yneK	fragment of conserved hypothetical protein (part 2)	18 : Unknown function ;
ECO571305	1381333	1381602	270	_	conserved hypothetical protein	18 : Unknown function ;
ECO570347	371601	371867	267	_	fragment of Putative DNA recombinase similar to Type 1 fimbriae Regulatory proteins (part 2)	14.1 : Surface structures ;
ECO572112	2114860	2115126	267	_	Putative HTH-type transcriptional regulator yqhC (fragment)	9 : Transcription ; 12.1 : DNA interactions ;
ECO570213	243291	243554	264	_	conserved hypothetical protein	18 : Unknown function ;
ECO575064	5079593	5079856	264	_	fragment of Sorbose permease IID component (PTS system sorbose-specific EIID component) (EIID-Sor) (partial)	7 : Transport and binding proteins ;
ECO570737	826368	826628	261	_	Uncharacterized outer membrane usher protein ybgQ precursor (fragment)	14 : Cell envelope ;
ECO575074	5089161	5089412	252	_	conserved hypothetical protein	18 : Unknown function ;
ECO573758	3722526	3722774	249	_	conserved hypothetical protein	18 : Unknown function ;
ECO573583	3550070	3550315	246	srlA	fragment of glucitol/sorbitol-specific enzyme IIC component of PTS (part 2)	6 : Energy metabolism ; 7.3 : Carbohydrates, organic alcohols, and acids ; 13.2 : PTS ;
ECO572025	2016744	2016983	240	rimL	fragment of ribosomal-protein-L7/L12-serine acetyltransferase (part 2)	10.2 : Ribosomal proteins: synthesis and modification ; 11.2 : Protein modification and repair ;
ECO573676	3642925	3643164	240	gudX	fragment of glucarate dehydratase (part 1)	6 : Energy metabolism ;
ECO573760	3723965	3724201	237	_	fragment of putative Type III secretion protein EpaR (part 2)	7 : Transport and binding proteins ;
ECO573516	3483257	3483487	231	ydfQ	fragment of putative membrane-associated lysozyme; Qin prophage (partial)	5 : Central intermediary metabolism ;
ECO572745	2690030	2690254	225	ynfO	conserved hypothetical protein from phage origin	17.2 : Prophage functions ;
ECO572059	2051965	2052189	225	yhhI	fragment of putative transposase (partial)	17.3 : Transposon functions ;
ECO573539	3507711	3507935	225	_	fragment of conserved hypothetical protein (partial)	18 : Unknown function ;
ECO572233	2213781	2214002	222	_	fragment of Host specificity protein J (fragment) (partial)	_
ECO572054	2050091	2050312	222	_	fragment of conserved hypothetical protein, similar to unknown protein associated with Rhs element (part 1)	18 : Unknown function ;
ECO575345	5395383	5395604	222	_	fragment of conserved hypothetical protein (partial)	18 : Unknown function ;
ECO573537	3505249	3505467	219	pinH	fragment of putative invertase fragment (fragment) (partial)	_
ECO573262	3207103	3207321	219	dsdX	fragment of putative transporter (partial)	7 : Transport and binding proteins ;
ECO575382	5432841	5433059	219	_	fragment of Conserved hypothetical protein, putative transposase (part 2)	18 : Unknown function ;
ECO574054	4027810	4028025	216	agaI	fragment of galactosamine-6-phosphate isomerase (part 1)	5 : Central intermediary metabolism ;
ECO574534	4516983	4517192	210	yibT	conserved hypothetical protein	18 : Unknown function ;
ECO571325	1395430	1395636	207	sat	fragment of Serine protease precursor (Secreted autotransporter toxin) (partial)	11.4 : Degradation of proteins, peptides, and glycopeptides ;
ECO574807	4798425	4798628	204	_	conserved hypothetical protein	18 : Unknown function ;
ECO574464	4437934	4438131	198	yhjQ	fragment of putative cell division protein (chromosome partitioning ATPase) (part 1)	_
ECO573172	3114870	3115064	195	yfbL	fragment of putative membrane-associated peptidase (part 1)	11.4 : Degradation of proteins, peptides, and glycopeptides ;
ECO575370	5416108	5416302	195	kptA	fragment of 2\'-phosphotransferase (part 2)	5 : Central intermediary metabolism ;
ECO573756	3721283	3721477	195	_	hypothetical protein	18 : Unknown function ;
ECO573962	3929475	3929669	195	_	Z4398 protein	18 : Unknown function ;
ECO575419	5470144	5470335	192	ytjA	conserved hypothetical protein	18 : Unknown function ;
ECO571709	1715049	1715240	192	ldrB	small toxic polypeptide	15.8 : Toxin production and resistance ;
ECO572701	2652484	2652672	189	_	conserved hypothetical protein	18 : Unknown function ;
ECO570947	1033078	1033260	183	_	conserved hypothetical protein	18 : Unknown function ;
ECO571857	1856981	1857160	180	acrB	fragment of multidrug efflux system protein (part 2)	7 : Transport and binding proteins ; 15.8 : Toxin production and resistance ;
ECO570960	1046123	1046302	180	_	conserved hypothetical protein	18 : Unknown function ;
ECO571360	1424126	1424305	180	_	conserved hypothetical protein	18 : Unknown function ;

## Sheet: E. coli CFT073
Label	Begin	End	Length	Gene	Product	TIGR roles
ECOLI0424	428797	430317	1521	yahG	conserved hypothetical protein	18 : Unknown function ;
ECOLI1212	1234499	1235998	1500	_	conserved hypothetical protein	18 : Unknown function ;
ECOLI1808	1785630	1787090	1461	uxaB	altronate oxidoreductase, NAD-dependent	6.11 : Sugars ;
ECOLI0131	136583	137935	1353	aceF	fragment of pyruvate dehydrogenase, dihydrolipoyltransacetylase component E2 (part 2)	6.3 : Anaerobic ; 6.10 : Pyruvate dehydrogenase ;
ECOLI1779	1750171	1751358	1188	dos	fragment of cAMP phosphodiesterase, heme-regulated (part 2)	18.1 : Enzymes of unknown specificity ;
ECOLI1213	1235995	1236750	756	_	conserved hypothetical protein	18 : Unknown function ;
ECOLI1282	1294169	1294906	738	fabG	3-oxoacyl-[acyl-carrier-protein] reductase	3.1 : Biosynthesis ;
ECOLI0130	136042	136671	630	aceF	fragment of pyruvate dehydrogenase, dihydrolipoyltransacetylase component E2 (part 1)	6.3 : Anaerobic ; 6.10 : Pyruvate dehydrogenase ;
ECOLI4733	4874511	4875125	615	phnN	ribose 1,5-bisphosphokinase	5.3 : Phosphorus compounds ; 7 : Transport and binding proteins ;
ECOLI3399	3471966	3472439	474	nanR	fragment of Transcriptional regulator (partial)	9 : Transcription ; 12.1 : DNA interactions ;
ECOLI4196	4291660	4292046	387	_	transposase ORF A, IS3 family	17.3 : Transposon functions ;
ECOLI2373	2368079	2368435	357	yoeF	conserved hypothetical protein	18 : Unknown function ;
ECOLI1338	1342664	1343017	354	_	conserved hypothetical protein	18 : Unknown function ;
ECOLI4425	4521197	4521535	339	_	fragment of conserved hypothetical protein (part 1)	18 : Unknown function ;
ECOLI3687	3766628	3766963	336	rplU	50S ribosomal subunit protein L21	10.2 : Ribosomal proteins: synthesis and modification ; 10.4 : Translation factors ;
ECOLI3526	3600287	3600619	333	ygiZ	conserved hypothetical protein; putative inner membrane protein	18 : Unknown function ;
ECOLI1468	1438027	1438356	330	_	Minor tail protein M	17.2 : Prophage functions ;
ECOLI4832	4960801	4961124	324	_	conserved hypothetical protein	18 : Unknown function ;
ECOLI3361	3437738	3438052	315	papB	pap operon regulatory protein PapB	12.1 : DNA interactions ; 14.1 : Surface structures ;
ECOLI4815	4948974	4949288	315	papB	pap operon regulatory protein PapB	12.1 : DNA interactions ; 14.1 : Surface structures ;
ECOLI1579	1544529	1544843	315	_	conserved hypothetical protein	18 : Unknown function ;
ECOLI1200	1223287	1223592	306	_	conserved hypothetical protein	18 : Unknown function ;
ECOLI4769	4909481	4909777	297	yjdK	conserved hypothetical protein	18 : Unknown function ;
ECOLI0882	917567	917860	294	_	conserved hypothetical protein	18 : Unknown function ;
ECOLI0122	129691	129984	294	_	Putative Colicin E7 immunity protein (ImmE7) (Microcin E7 immunity protein)	15 : Cellular processes ;
ECOLI0898	928364	928654	291	_	Conserved hypothetical protein from phage	17.2 : Prophage functions ;
ECOLI3293	3374205	3374495	291	_	fragment of putative membrane protease (part 2)	11.4 : Degradation of proteins, peptides, and glycopeptides ;
ECOLI1326	1334231	1334512	282	_	conserved hypothetical protein	18 : Unknown function ;
ECOLI4994	5130689	5130970	282	_	fragment of conserved hypothetical protein; putative exported protein, predicted restriction endonuclease (partial)	18 : Unknown function ;
ECOLI2977	3050380	3050661	282	_	fragment of conserved hypothetical protein (partial)	18 : Unknown function ;
ECOLI1490	1456511	1456786	276	ymgC	conserved hypothetical protein	18 : Unknown function ;
ECOLI1488	1455858	1456130	273	ymgA	conserved hypothetical protein	18 : Unknown function ;
ECOLI3373	3444110	3444382	273	_	Neurotensin receptor R8	_
ECOLI2973	3048181	3048450	270	_	conserved hypothetical protein	18 : Unknown function ;
ECOLI1403	1395192	1395452	261	ymfC	fragment of 23S rRNA pseudouridine synthase (part 2)	9.4 : RNA processing ; 10.3 : tRNA and rRNA base modification ;
ECOLI0316	305442	305696	255	_	putative transposase ORF1, IS3 family (fragment)	17.3 : Transposon functions ;
ECOLI0123	130134	130379	246	_	fragment of conserved hypothetical protein in uropathogenic strain containing a pyocin/colicin endonuclease-like domain (usp-like) (partial)	18 : Unknown function ;
ECOLI0349	347809	348051	243	_	fragment of conserved hypothetical protein Aec7 (part 1)	18 : Unknown function ;
ECOLI2342	2340951	2341184	234	_	conserved hypothetical protein	18 : Unknown function ;
ECOLI4189	4283366	4283584	219	insB	fragment of IS1 transposase InsAB\' (partial)	17.3 : Transposon functions ;
ECOLI1747	1719189	1719404	216	_	fragment of conserved hypothetical protein (part 1)	18 : Unknown function ;
ECOLI1759	1727515	1727730	216	_	conserved hypothetical protein	18 : Unknown function ;
ECOLI1970	1955770	1955982	213	rpmI	50S ribosomal subunit protein L35	10.2 : Ribosomal proteins: synthesis and modification ; 10.4 : Translation factors ;
ECOLI4545	4646707	4646919	213	rpmE	50S ribosomal subunit protein L31	10.2 : Ribosomal proteins: synthesis and modification ; 10.4 : Translation factors ;
ECOLI2971	3047333	3047539	207	_	conserved hypothetical protein	18 : Unknown function ;
ECOLI1432	1412931	1413134	204	_	fragment of Repressor protein CI from phage origin (part 1)	17.2 : Prophage functions ;
ECOLI1879	1864999	1865199	201	blr	beta-lactam resistance membrane protein	15.8 : Toxin production and resistance ;
ECOLI0404	409021	409218	198	_	conserved hypothetical protein	18 : Unknown function ;
ECOLI1463	1433990	1434184	195	_	fragment of Major tail protein V (part 2)	17.2 : Prophage functions ;
ECOLI1420	1406277	1406468	192	_	conserved hypothetical protein from phage origin	17.2 : Prophage functions ;
ECOLI0630	651377	651565	189	hokE	toxic polypeptide, small	15.8 : Toxin production and resistance ;
ECOLI0565	582872	583057	186	_	fragment of putative RelE/ParE family protein, cytotoxic translational repressor of toxin- antitoxin stability system (partial)	_
ECOLI0193	203873	204055	183	dxr	fragment of 1-deoxy-D-xylulose 5-phosphate reductoisomerase (part 2)	4 : Biosynthesis of cofactors, prosthetic groups, and carriers ;
ECOLI1409	1399872	1400051	180	ymfG	fragment of putative excisionase (partial)	17 : Mobile and extrachromosomal element functions ;
ECOLI3287	3369752	3369931	180	yggF	fragment of putative hexoseP phosphatase (part 2)	6.11 : Sugars ;
ECOLI2517	2535501	2535677	177	_	conserved hypothetical protein	18 : Unknown function ;
ECOLI3368	3440739	3440915	177	_	conserved hypothetical protein	18 : Unknown function ;
ECOLI1278	1290866	1291039	174	rpmF	50S ribosomal subunit protein L32	10.2 : Ribosomal proteins: synthesis and modification ; 10.4 : Translation factors ;
ECOLI2887	2963061	2963225	165	_	conserved hypothetical protein	18 : Unknown function ;
ECOLI0749	780999	781157	159	_	conserved hypothetical protein	18 : Unknown function ;
ECOLI2372	2368053	2368211	159	_	Transposase ORF D (fragment), ISEc8	17.3 : Transposon functions ;
ECOLI1339	1343178	1343333	156	_	fragment of conserved hypothetical protein from bacteriophage origin (partial)	18 : Unknown function ;
ECOLI3107	3160953	3161105	153	_	similar to host killing peptides encoded by hok genes	14 : Cell envelope ;
ECOLI2019	2005179	2005328	150	_	conserved hypothetical protein	18 : Unknown function ;
ECOLI2025	2011181	2011324	144	_	conserved hypothetical protein; putative exported protein	18 : Unknown function ;
ECOLI3349	3428532	3428675	144	_	fragment of conserved hypothetical protein (partial)	18 : Unknown function ;
ECOLI2334	2336026	2336163	138	ggt	fragment of gamma-glutamyltranspeptidase (partial)	11.4 : Degradation of proteins, peptides, and glycopeptides ;
ECOLI0911	937178	937315	138	_	putative phage tail protein	17.2 : Prophage functions ;
ECOLI1640	1609322	1609426	105	puuP	fragment of putrescine importer (partial)	7 : Transport and binding proteins ;
ECOLI1193	1219282	1219380	99	_	fragment of transposase, IS110 family (partial)	17.3 : Transposon functions ;
ECOLI0152	159222	159317	96	panC	fragment of pantothenate synthetase (part 1)	4.7 : Pantothenate and coenzyme A ;
ECOLI1427	1409544	1409630	87	_	conserved hypothetical protein from phage origin	17.2 : Prophage functions ;

## Sheet: E. coli W3110
Label	Begin	End	Length	Gene	Product	TIGR roles
ECW3110_1400	1427769	1428002	234	_	conserved hypothetical protein	18 : Unknown function ;
ECW3110_0031	34086	34271	186	_	fragment of conserved hypothetical protein (partial)	18 : Unknown function ;
ECW3110_4480	4578605	4578736	132	_	fragment of conserved hypothetical protein, putative DEAD-box helicase-related protein (modular protein) (part 1)	18 : Unknown function ;
ECW3110_2036	2068053	2068175	123	_	fragment of conserved hypothetical protein, putative Cobalamin biosynthesis protein CbiG (partial)	18 : Unknown function ;
ECW3110_4441	4540976	4541038	63	_	fragment of conserved hypothetical protein; putative exported protein, predicted restriction endonuclease (partial)	18 : Unknown function ;

## Sheet: E. coli UTI89
Label	Begin	End	Length	Gene	Product	TIGR roles
ESCUT0276	307352	310084	2733	vat	fragment of Vacuolating autotransporter toxin (part 2)	15.9 : Pathogenesis ;
ESCUT4218	4363618	4366032	2415	_	formate dehydrogenase-O, large subunit, selenoprotein, molybdoenzyme	16.11 : Scavenge (Catabolism) ; 16.2 : Construct biomass (Anabolism) ;
ESCUT2257	2346915	2349191	2277	yehM	conserved hypothetical protein	18 : Unknown function ;
ESCUT3390	3513206	3515272	2067	yraM	conserved hypothetical protein	18 : Unknown function ;
ESCUT4409	4571582	4573288	1707	_	selenoprotein anaerobic dehydrogenase, selenopolypeptide subunit C-terminus	6.3 : Anaerobic ;
ESCUT0277	309987	311483	1497	vat	fragment of Vacuolating autotransporter toxin (part 1)	15.9 : Pathogenesis ;
ESCUT3069	3171202	3172674	1473	araE	arabinose transporter	6 : Energy metabolism ; 7.3 : Carbohydrates, organic alcohols, and acids ;
ESCUT3212	3327856	3329268	1413	glcF	glycolate oxidase iron-sulfur subunit	6 : Energy metabolism ;
ESCUT1617	1662680	1664059	1380	hipA	regulator with hipB	8 : DNA metabolism ; 12 : Regulatory functions ; 14.2 : Biosynthesis and degradation of murein sacculus and peptidoglycan ;
ESCUT0339	376817	378049	1233	prpR	fragment of DNA-binding transcriptional activator (part 2)	9 : Transcription ; 12.1 : DNA interactions ;
ESCUT3035	3129003	3130091	1089	_	conserved hypothetical protein	18 : Unknown function ;
ESCUT3988	4122279	4123343	1065	yidJ	fragment of putative sulfatase/phosphatase (part 1)	5.5 : Sulfur metabolism ;
ESCUT3213	3329090	3330145	1056	glcE	glycolate oxidase FAD binding subunit	5 : Central intermediary metabolism ;
ESCUT2150	2221236	2222288	1053	dacD	D-alanyl-D-alanine carboxypeptidase (penicillin-binding protein 6b)	14.2 : Biosynthesis and degradation of murein sacculus and peptidoglycan ;
ESCUT2110	2189246	2190277	1032	_	fragment of putative transposase, ISL3 family (part 2)	17.3 : Transposon functions ;
ESCUT3100	3213850	3214848	999	_	Peptide chain release factor 2 (RF-2)	10.4 : Translation factors ;
ESCUT2106	2186673	2187557	885	_	conserved hypothetical protein; putative membrane protein	18 : Unknown function ;
ESCUT2104	2184957	2185766	810	_	fragment of putative carbohydrate kinase (part 2)	6 : Energy metabolism ;
ESCUT3729	3843893	3844693	801	yhhZ	fragment of conserved hypothetical protein (part 1)	18 : Unknown function ;
ESCUT2587	2684894	2685658	765	yfeN	putative outer membrane protein	18 : Unknown function ;
ESCUT3594	3701705	3702454	750	zraR	fragment of fused DNA-binding response regulator in two-component regulatory system with ZraS: response regulator ; sigma54 interaction protein (part 2)	9 : Transcription ; 12.1 : DNA interactions ; 13.1 : Two-component systems ; 15.10 : Adaptations to atypical conditions ;
ESCUT3708	3819043	3819768	726	aufG	fragment of putative fimbrial-like adhesin protein AufG (part 1)	14.1 : Surface structures ;
ESCUT4417	4582853	4583575	723	alsC	fragment of D-allose transporter subunit ; membrane component of ABC superfamily (part 2)	6 : Energy metabolism ; 7.3 : Carbohydrates, organic alcohols, and acids ;
ESCUT0988	1055549	1056253	705	rutG	fragment of pyrimidine transporter (partial)	7 : Transport and binding proteins ;
ESCUT0989	1056241	1056933	693	rutG	fragment of pyrimidine transporter (part 1)	7 : Transport and binding proteins ;
ESCUT2845	2936543	2937223	681	_	conserved hypothetical protein	18 : Unknown function ;
ESCUT4002	4136990	4137664	675	yidX	putative lipoprotein C	18 : Unknown function ;
ESCUT2535	2632725	2633375	651	_	fragment of conserved hypothetical protein from phage (partial)	18 : Unknown function ;
ESCUT1570	1614173	1614760	588	_	formate dehydrogenase-O, large subunit, selenoprotein, molybdoenzyme	16.11 : Scavenge (Catabolism) ; 16.2 : Construct biomass (Anabolism) ;
ESCUT4219	4366081	4366668	588	_	formate dehydrogenase-O, large subunit, selenoprotein, molybdoenzyme	16.11 : Scavenge (Catabolism) ; 16.2 : Construct biomass (Anabolism) ;
ESCUT3595	3702448	3703029	582	zraR	fragment of fused DNA-binding response regulator in two-component regulatory system with ZraS: response regulator ; sigma54 interaction protein (part 1)	9 : Transcription ; 12.1 : DNA interactions ; 13.1 : Two-component systems ; 15.10 : Adaptations to atypical conditions ;
ESCUT0626	683621	684184	564	_	conserved hypothetical protein; putative membrane protein	18 : Unknown function ;
ESCUT4222	4367956	4368471	516	yiiG	fragment of conserved hypothetical protein (partial)	10.2 : Ribosomal proteins: synthesis and modification ; 10.4 : Translation factors ;
ESCUT2796	2905953	2906462	510	_	conserved hypothetical protein	18 : Unknown function ;
ESCUT1023	1094863	1095363	501	garD	fragment of (D)-galactarate dehydrogenase (part 3)	6.11 : Sugars ;
ESCUT0239	269848	270333	486	_	putative transposase; similar to Aec9	17.3 : Transposon functions ;
ESCUT4782	4943456	4943917	462	kptA	fragment of 2\'-phosphotransferase (part 1)	5 : Central intermediary metabolism ;
ESCUT3903	4033608	4034057	450	_	conserved hypothetical protein	18 : Unknown function ;
ESCUT4021	4158343	4158789	447	yieH	fragment of putative hydrolase (part 1)	18.1 : Enzymes of unknown specificity ;
ESCUT2103	2184553	2184996	444	_	fragment of putative carbohydrate kinase (part 1)	6 : Energy metabolism ;
ESCUT3707	3818648	3819070	423	aufG	fragment of putative fimbrial-like adhesin protein AufG (part 2)	14.1 : Surface structures ;
ESCUT4410	4573310	4573729	420	_	selenoprotein anaerobic dehydrogenase, selenopolypeptide subunit N-terminus	6.3 : Anaerobic ;
ESCUT3987	4121851	4122264	414	yidJ	fragment of putative sulfatase/phosphatase (part 2)	5.5 : Sulfur metabolism ;
ESCUT3968	4103563	4103970	408	_	conserved hypothetical protein	18 : Unknown function ;
ESCUT1026	1095771	1096157	387	garD	fragment of (D)-galactarate dehydrogenase (part 1)	6.11 : Sugars ;
ESCUT1256	1294628	1295005	378	_	conserved hypothetical protein	18 : Unknown function ;
ESCUT2754	2869692	2870063	372	_	fragment of transposase ORF A, IS1397 (partial)	17.3 : Transposon functions ;
ESCUT0340	378065	378415	351	prpR	fragment of DNA-binding transcriptional activator (part 1)	9 : Transcription ; 12.1 : DNA interactions ;
ESCUT4136	4281772	4282110	339	_	fragment of conserved hypothetical protein (part 1)	18 : Unknown function ;
ESCUT2751	2867969	2868301	333	_	conserved hypothetical protein, putative transposase (fragment)	17.3 : Transposon functions ;
ESCUT2750	2867655	2867972	318	_	fragment of transposase, IS110 family (part 2)	17.3 : Transposon functions ;
ESCUT2937	3020242	3020553	312	pphB	fragment of serine/threonine-specific protein phosphatase 2 (partial)	_
ESCUT1595	1647417	1647725	309	ydeR	fragment of putative fimbrial-like adhesin exported protein (partial)	14.1 : Surface structures ;
ESCUT4878	5029945	5030253	309	_	conserved hypothetical protein	18 : Unknown function ;
ESCUT1022	1094498	1094800	303	agaR	fragment of DNA-binding transcriptional dual regulator (part 2)	5.1 : Amino sugars ; 9 : Transcription ; 12.1 : DNA interactions ;
ESCUT2543	2635843	2636142	300	_	conserved hypothetical protein	18 : Unknown function ;
ESCUT0627	684049	684342	294	_	conserved hypothetical protein, putative membrane protein	18 : Unknown function ;
ESCUT2545	2636713	2637000	288	_	conserved hypothetical protein from phage origin	17.2 : Prophage functions ;
ESCUT1646	1692987	1693271	285	ydfJ	fragment of putative transporter (partial)	7 : Transport and binding proteins ;
ESCUT1253	1293137	1293412	276	insA	IS1 repressor protein InsA	17.3 : Transposon functions ;
ESCUT2936	3019899	3020174	276	insA	IS1 repressor protein InsA	17.3 : Transposon functions ;
ESCUT4108	4255595	4255870	276	insA	IS1 repressor protein InsA	17.3 : Transposon functions ;
ESCUT4022	4158741	4159013	273	yieH	fragment of putative hydrolase (part 2)	18.1 : Enzymes of unknown specificity ;
ESCUT1021	1094230	1094481	252	agaR	fragment of DNA-binding transcriptional dual regulator (part 1)	5.1 : Amino sugars ; 9 : Transcription ; 12.1 : DNA interactions ;
ESCUT3730	3844826	3845071	246	yhhZ	fragment of conserved hypothetical protein (part 2)	18 : Unknown function ;
ESCUT4418	4583588	4583833	246	alsC	fragment of D-allose transporter subunit ; membrane component of ABC superfamily (part 1)	6 : Energy metabolism ; 7.3 : Carbohydrates, organic alcohols, and acids ;
ESCUT0111	126630	126875	246	_	fragment of conserved hypothetical protein in uropathogenic strain containing a pyocin/colicin endonuclease-like domain (usp-like) (partial)	18 : Unknown function ;
ESCUT4260	4404011	4404223	213	rpmE	50S ribosomal subunit protein L31	10.2 : Ribosomal proteins: synthesis and modification ; 10.4 : Translation factors ;
ESCUT1024	1095382	1095591	210	garD	fragment of (D)-galactarate dehydrogenase (part 2)	6.11 : Sugars ;
ESCUT0987	1055263	1055466	204	ymdF	conserved hypothetical protein	18 : Unknown function ;
ESCUT4783	4943914	4944111	198	kptA	fragment of 2\'-phosphotransferase (part 2)	5 : Central intermediary metabolism ;
ESCUT1308	1344484	1344675	192	ldrB	small toxic polypeptide	15.8 : Toxin production and resistance ;
ESCUT0543	593256	593444	189	hokE	toxic polypeptide, small	15.8 : Toxin production and resistance ;
ESCUT3141	3251442	3251621	180	yggF	fragment of putative hexoseP phosphatase (part 2)	6.11 : Sugars ;
ESCUT0238	269569	269748	180	_	putative H-repeat associated protein	_
ESCUT1868	1913137	1913313	177	yeaT	fragment of putative DNA-binding transcriptional regulator (partial)	9 : Transcription ; 12.1 : DNA interactions ;
ESCUT0589	642899	643075	177	ybeF	fragment of putative DNA-binding transcriptional regulator, LysR-type (partial)	9 : Transcription ; 12.1 : DNA interactions ;
ESCUT2521	2625292	2625468	177	ninF	Protein ninF	17.2 : Prophage functions ;
ESCUT3902	4033374	4033532	159	_	conserved hypothetical protein; putative exported protein	18 : Unknown function ;
ESCUT2145	2218404	2218562	159	_	Transposase ORF D (fragment), ISEc8	17.3 : Transposon functions ;
ESCUT4669	4834537	4834695	159	_	fragment of transposase ORF B, IS911 (part 1)	17.3 : Transposon functions ;
ESCUT1789	1839557	1839709	153	_	fragment of putative ankyrin repeat regulatory protein (part 2)	12 : Regulatory functions ;
ESCUT1887	1932231	1932380	150	_	fragment of conserved hypothetical protein (partial)	18 : Unknown function ;
ESCUT1019	1093018	1093161	144	kbaY	fragment of tagatose 6-phosphate aldolase 1, kbaY subunit (partial)	5.1 : Amino sugars ; 9 : Transcription ; 12.1 : DNA interactions ;
ESCUT2108	2188634	2188771	138	ggt	fragment of gamma-glutamyltranspeptidase (partial)	11.4 : Degradation of proteins, peptides, and glycopeptides ;
ESCUT2794	2903266	2903403	138	_	putative protein from DinI-like family	17.2 : Prophage functions ;
ESCUT4695	4865291	4865425	135	_	fragment of transposase ORF B, IS629 (partial)	17.3 : Transposon functions ;
ESCUT0278	312351	312455	105	insB	fragment of IS1 transposase InsAB\' (part 1)	17.3 : Transposon functions ;

## Sheet: E. coli 536
Label	Begin	End	Length	Gene	Product	TIGR roles
ECOLI1920	1956973	1957482	510	_	conserved hypothetical protein	18 : Unknown function ;
ECOLI0692	733534	734004	471	_	Conserved hypothetical protein	18 : Unknown function ;
ECOLI0274	295446	295793	348	xis	Excisionase from phage origin	17.2 : Prophage functions ;
ECOLI1410	1456978	1457301	324	ynbD	fragment of putative membrane associated phosphatase (part 1)	16.11 : Scavenge (Catabolism) ;
ECOLI0724	767918	768208	291	ybgJ	fragment of putative hydrolase subunit (part 2)	16.11 : Scavenge (Catabolism) ;
ECOLI2352	2456516	2456779	264	hisQ	fragment of histidine/lysine/arginine/ornithine transporter subunit ; membrane component of ABC superfamily (part 2)	1.2 : Aspartate family ; 1.3 : Glutamate family ; 7.1 : Amino acids, peptides and amines ;
ECOLI4013	4135993	4136256	264	ilvM	acetolactate synthase II, small subunit	1.4 : Pyruvate family ;
ECOLI2030	2102197	2102454	258	_	conserved hypothetical protein	18 : Unknown function ;
ECOLI4727	4866902	4867159	258	_	conserved hypothetical protein	18 : Unknown function ;
ECOLI4616	4768422	4768664	243	_	conserved hypothetical protein	18 : Unknown function ;
ECOLI2812	2932826	2933065	240	fucR	fragment of DNA-binding transcriptional activator (part 1)	6 : Energy metabolism ; 9 : Transcription ; 12.1 : DNA interactions ;
ECOLI1664	1717879	1718118	240	_	fragment of putative ankyrin repeat regulatory protein (part 1)	12 : Regulatory functions ;
ECOLI0520	552630	552860	231	acrA	fragment of multidrug efflux system (part 1)	7 : Transport and binding proteins ; 15.8 : Toxin production and resistance ;
ECOLI4032	4154177	4154401	225	rffD	fragment of UDP-N-acetyl-D-mannosaminuronic acid dehydrogenase (part 1)	14.3 : Biosynthesis and degradation of surface polysaccharides and lipopolysaccharides ;
ECOLI4603	4755030	4755251	222	papI.2	pap operon regulatory protein PapI	9 : Transcription ; 12.1 : DNA interactions ;
ECOLI4650	4803831	4804049	219	_	conserved hypothetical protein	18 : Unknown function ;
ECOLI0165	182886	183077	192	btuF	fragment of vitamin B12 transporter subunit: periplasmic-binding component of ABC superfamily (part 2)	7 : Transport and binding proteins ;
ECOLI1750	1798454	1798624	171	yeaU	fragment of putative tartrate dehydrogenase (partial)	18 : Unknown function ;
ECOLI2948	3091720	3091890	171	yggF	fragment of putative hexoseP phosphatase (part 2)	6.11 : Sugars ;
ECOLI2169	2257358	2257525	168	_	Uncharacterized ABC transporter ATP-binding protein yehX (fragment)	7 : Transport and binding proteins ;
ECOLI0592	621870	622037	168	tfaQ	fragment of Tail fiber assembly protein (part 2)	17.2 : Prophage functions ;
ECOLI1419	1468056	1468223	168	mokB	regulatory peptide	12 : Regulatory functions ;
ECOLI1534	1583728	1583895	168	ynfH	fragment of oxidoreductase, membrane subunit (partial)	14 : Cell envelope ;
ECOLI3661	3787550	3787714	165	yhjC	fragment of putative DNA-binding transcriptional regulator (part 2)	9 : Transcription ; 12.1 : DNA interactions ;
ECOLI2049	2118258	2118416	159	_	Transposase ORF D (fragment), ISEc8	17.3 : Transposon functions ;
ECOLI3048	3177114	3177269	156	_	Conserved hypothetical protein	18 : Unknown function ;
ECOLI2233	2327236	2327391	156	yejO	fragment of putative autotransporter outer membrane protein; type V secretion (part 2)	16.1 : Circulate ;
ECOLI1667	1718757	1718909	153	_	fragment of putative ankyrin repeat regulatory protein (part 3)	12 : Regulatory functions ;
ECOLI2236	2327971	2328123	153	yejO	fragment of putative autotransporter outer membrane protein; type V secretion (part 1)	16.1 : Circulate ;
ECOLI2758	2872644	2872796	153	_	similar to host killing peptides encoded by hok genes	14 : Cell envelope ;
ECOLI3952	4068833	4068973	141	rpmH	50S ribosomal subunit protein L34	10.2 : Ribosomal proteins: synthesis and modification ; 10.4 : Translation factors ;
ECOLI3875	4004698	4004832	135	_	fragment of transposase ORF A, IS3 family (partial)	17.3 : Transposon functions ;
ECOLI2959	3103725	3103856	132	yqgB	conserved hypothetical protein	18 : Unknown function ;
ECOLI0346	369048	369152	105	insB	fragment of IS1 transposase InsAB\' (part 1)	17.3 : Transposon functions ;
ECOLI1738	1791490	1791594	105	yoaI	conserved hypothetical protein	18 : Unknown function ;
ECOLI1702	1752133	1752231	99	ynjE	fragment of putative exported thiosulfate sulfur transferase / thiosulfate binding protein (part 1)	16.1 : Circulate ; 5.5 : Sulfur metabolism ;
ECOLI1448	1492919	1493005	87	yncB	fragment of putative conserved oxidoreductase, Zn-dependent and NAD(P)-binding (partial)	_
ECOLI3883	4007833	4007913	81	_	fragment of conserved hypothetical protein, putative transposase (fragment) (partial)	18 : Unknown function ;
ECOLI2937	3083531	3083608	78	fbaA	fragment of fructose-bisphosphate aldolase, class II (part 1)	6.8 : Glycolysis/gluconeogenesis ; 6.11 : Sugars ;
ECOLI4559	4711565	4711609	45	argF	fragment of ornithine carbamoyltransferase 2, chain F; CP4-6 prophage (partial)	17.2 : Prophage functions ;

## Sheet: E. coli APEC
Label	Begin	End	Length	Gene	Product	TIGR roles
ESCAP2433	2519578	2521722	2145	pta	phosphate acetyltransferase	6.2 : Amino acids and amines ; 6.7 : Fermentation ;
ESCAP4079	4211981	4213522	1542	atpA	F1 sector of membrane-bound ATP synthase, alpha subunit	6.4 : ATP-proton motive force interconversion ; 7.4 : Cations and iron carrying compounds ;
ESCAP3295	3400763	3401986	1224	glcF	glycolate oxidase iron-sulfur subunit	6 : Energy metabolism ;
ESCAP2905	2983191	2984363	1173	emrA	multidrug efflux system	7 : Transport and binding proteins ; 15.8 : Toxin production and resistance ;
ESCAP0679	738385	739524	1140	cydB	cytochrome d terminal oxidase, subunit II	6.1 : Aerobic ; 6.5 : Electron transport ;
ESCAP3046	3132485	3133537	1053	_	conserved hypothetical protein	18 : Unknown function ;
ESCAP0809	868300	869349	1050	ybjS	putative NAD(P)H-binding oxidoreductase with NAD(P)-binding Rossmann-fold domain	18.1 : Enzymes of unknown specificity ;
ESCAP2297	2363615	2364664	1050	yeiH	conserved hypothetical protein; putative inner membrane protein	18 : Unknown function ;
ESCAP4613	4796928	4797896	969	psd	phosphatidylserine decarboxylase	3.1 : Biosynthesis ;
ESCAP2576	2658234	2659160	927	yfeR	putative DNA-binding transcriptional regulator	9 : Transcription ; 12.1 : DNA interactions ;
ESCAP2207	2268104	2269015	912	_	putative tail fiber protein (GpH) (fragment)	17.2 : Prophage functions ;
ESCAP2598	2678617	2679516	900	yfeX	conserved hypothetical protein	18 : Unknown function ;
ESCAP1549	1606151	1607035	885	fdnH	formate dehydrogenase-N, Fe-S (beta) subunit, nitrate-inducible	6.3 : Anaerobic ; 6.5 : Electron transport ;
ESCAP2203	2264769	2265635	867	_	fragment of Major tail sheath protein (Protein FI) (partial)	17.2 : Prophage functions ;
ESCAP0172	195776	196627	852	tsf	protein chain elongation factor EF-Ts	10.4 : Translation factors ;
ESCAP4474	4665308	4666153	846	phnJ	carbon-phosphorus lyase complex subunit	5.3 : Phosphorus compounds ; 7 : Transport and binding proteins ;
ESCAP2205	2266447	2267268	822	_	fragment of transposase ORF1, IS21 family (part 2)	17.3 : Transposon functions ;
ESCAP2106	2163695	2164513	819	_	conserved hypothetical protein	18 : Unknown function ;
ESCAP1685	1751436	1752251	816	ydhO	putative exported hydrolase	18.1 : Enzymes of unknown specificity ;
ESCAP1318	1368561	1369334	774	_	fragment of conserved hypothetical protein; putative exported protein (partial)	18 : Unknown function ;
ESCAP1965	2021438	2022211	774	fliF	fragment of flagellar basal-body MS-ring and collar protein (part 2)	14.1 : Surface structures ; 15.2 : Chemotaxis and motility ;
ESCAP2206	2267225	2267989	765	_	fragment of transposase ORF1, IS21 family (part 1)	17.3 : Transposon functions ;
ESCAP1306	1356785	1357537	753	_	Major tail protein V	17.2 : Prophage functions ;
ESCAP2204	2265686	2266435	750	_	transposase ORF2, IS21 family	17.3 : Transposon functions ;
ESCAP4331	4500460	4501164	705	rplA	50S ribosomal subunit protein L1	10.2 : Ribosomal proteins: synthesis and modification ; 10.4 : Translation factors ; 12 : Regulatory functions ;
ESCAP2009	2059404	2060102	699	_	Minor tail protein L	17.2 : Prophage functions ;
ESCAP3929	4049577	4050272	696	sgbE	L-ribulose-5-phosphate 4-epimerase	6.11 : Sugars ;
ESCAP2143	2194780	2195469	690	rffE	fragment of UDP-N-acetyl glucosamine-2-epimerase (part 1)	14.3 : Biosynthesis and degradation of surface polysaccharides and lipopolysaccharides ;
ESCAP2140	2193265	2193900	636	_	hypothetical protein	18 : Unknown function ;
ESCAP2751	2851995	2852630	636	yfhB	conserved hypothetical protein	18 : Unknown function ;
ESCAP2662	2746271	2746903	633	_	conserved hypothetical protein	18 : Unknown function ;
ESCAP4187	4333144	4333773	630	_	phospho acidic carbohydrate aldolase	6.11 : Sugars ;
ESCAP2208	2269012	2269623	612	_	Tail protein I (GpI)	17.2 : Prophage functions ;
ESCAP1492	1546074	1546679	606	azoR	NADH-azoreductase, FMN-dependent	5 : Central intermediary metabolism ;
ESCAP2809	2909229	2909822	594	grpE	heat shock protein	11.3 : Protein folding and stabilization ; 15.1 : Cell division ; 17.2 : Prophage functions ;
ESCAP1547	1603091	1603678	588	_	formate dehydrogenase-O, large subunit, selenoprotein, molybdoenzyme	16.11 : Scavenge (Catabolism) ; 16.2 : Construct biomass (Anabolism) ;
ESCAP2210	2270234	2270785	552	_	fragment of putative capsid scaffolding protein (GpO) from prophage P2 (partial)	17.2 : Prophage functions ;
ESCAP2467	2553709	2554260	552	yfcN	conserved hypothetical protein	17.2 : Prophage functions ;
ESCAP2249	2305215	2305757	543	yehD	putative fimbrial-like adhesin protein	16.1 : Circulate ; 14.1 : Surface structures ;
ESCAP2774	2871898	2872431	534	yfiF	fragment of putative methyltransferase (part 1)	9.4 : RNA processing ; 10.3 : tRNA and rRNA base modification ;
ESCAP4080	4213535	4214068	534	atpH	F1 sector of membrane-bound ATP synthase, delta subunit	6.4 : ATP-proton motive force interconversion ; 7.4 : Cations and iron carrying compounds ;
ESCAP2202	2264238	2264756	519	_	Major tail tube protein (Protein FII)	17.2 : Prophage functions ;
ESCAP2530	2607863	2608381	519	_	conserved hypothetical protein	18 : Unknown function ;
ESCAP3417	3535472	3535975	504	ygjP	putative metal dependent hydrolase	18.1 : Enzymes of unknown specificity ;
ESCAP1862	1923546	1924043	498	yebR	conserved hypothetical protein	18 : Unknown function ;
ESCAP0521	566559	567053	495	ppiB	peptidyl-prolyl cis-trans isomerase B (rotamase B)	11.3 : Protein folding and stabilization ;
ESCAP2209	2269616	2270104	489	_	fragment of Baseplate assembly protein J (GpJ) (partial)	17.2 : Prophage functions ;
ESCAP2347	2413475	2413963	489	eco	ecotin, a serine protease inhibitor	11.4 : Degradation of proteins, peptides, and glycopeptides ; 12.3 : Protein interactions ;
ESCAP4277	4427857	4428342	486	rraA	ribonuclease E (RNase E) inhibitor protein	4.5 : Menaquinone and ubiquinone ;
ESCAP3099	3199430	3199909	480	xdhC	xanthine dehydrogenase, Fe-S binding subunit	2.2 : Nucleotide and nucleoside interconversions ;
ESCAP2107	2164595	2165074	480	_	putative antirestriction protein of plasmid origin	17.1 : Plasmid functions ; 17.2 : Prophage functions ;
ESCAP3976	4101149	4101628	480	coaD	pantetheine-phosphate adenylyltransferase	4.7 : Pantothenate and coenzyme A ; 14.3 : Biosynthesis and degradation of surface polysaccharides and lipopolysaccharides ;
ESCAP4519	4709958	4710437	480	_	conserved hypothetical protein; Putative antirestriction protein	18 : Unknown function ;
ESCAP2108	2165090	2165566	477	yeeS	putative DNA repair protein; CP4-44 prophage	16.1 : Circulate ; 17.2 : Prophage functions ;
ESCAP0628	683520	683990	471	_	Conserved hypothetical protein	18 : Unknown function ;
ESCAP4081	4214083	4214553	471	atpF	F0 sector of membrane-bound ATP synthase, subunit b	6.4 : ATP-proton motive force interconversion ; 7.4 : Cations and iron carrying compounds ;
ESCAP3923	4043823	4044290	468	yiaM	transporter YiaM	7 : Transport and binding proteins ;
ESCAP4645	4829155	4829619	465	ulaC	L-ascorbate-specific enzyme IIA component of PTS	7.3 : Carbohydrates, organic alcohols, and acids ; 13.2 : PTS ;
ESCAP0078	92057	92515	459	mraZ	conserved hypothetical protein	18 : Unknown function ;
ESCAP3237	3343624	3344076	453	_	transposase (fragment)	17.3 : Transposon functions ;
ESCAP1821	1887828	1888274	447	yeaL	conserved hypothetical protein; putative inner membrane protein	18 : Unknown function ;
ESCAP4698	4888977	4889423	447	_	fragment of conserved hypothetical protein; putative membrane protein, putative C4-dicarboxylate transport (part 1)	7 : Transport and binding proteins ;
ESCAP1747	1816909	1817343	435	infC	fragment of protein chain initiation factor IF-3 (partial)	10.2 : Ribosomal proteins: synthesis and modification ; 10.4 : Translation factors ;
ESCAP1307	1357551	1357982	432	_	Minor tail protein G	17.2 : Prophage functions ;
ESCAP4330	4500028	4500456	429	rplK	50S ribosomal subunit protein L11	10.2 : Ribosomal proteins: synthesis and modification ; 10.4 : Translation factors ;
ESCAP0412	450970	451389	420	nusB	transcription antitermination protein	9 : Transcription ;
ESCAP3638	3744233	3744652	420	pioO	part of gsp divergon involved in type II protein secretion	8.1 : DNA replication, recombination, and repair ;
ESCAP4076	4209218	4209637	420	atpC	F1 sector of membrane-bound ATP synthase, epsilon subunit	6.4 : ATP-proton motive force interconversion ; 7.4 : Cations and iron carrying compounds ;
ESCAP1308	1358009	1358422	414	_	Minor tail protein T	17.2 : Prophage functions ;
ESCAP4804	5001735	5002148	414	holD	DNA polymerase III, psi subunit	8.1 : DNA replication, recombination, and repair ;
ESCAP2141	2193918	2194328	411	_	hypothetical protein	18 : Unknown function ;
ESCAP3644	3749082	3749492	411	gspE	fragment of general secretory pathway component, cryptic (part 1)	7 : Transport and binding proteins ;
ESCAP2786	2883143	2883547	405	_	conserved hypothetical protein, putative transposase (fragment)	17.3 : Transposon functions ;
ESCAP3708	3806060	3806464	405	yrfA	conserved hypothetical protein	18 : Unknown function ;
ESCAP4558	4743248	4743649	402	_	conserved hypothetical protein	18 : Unknown function ;
ESCAP4847	5032011	5032412	402	_	Minor tail protein U	17.2 : Prophage functions ;
ESCAP3545	3662770	3663168	399	yhcB	putative cytochrome d ubiquinol oxidase subunit III	6.5 : Electron transport ;
ESCAP4443	4634859	4635242	384	nrfF	heme lyase (NrfEFG) for insertion of heme into c552, subunit NrfF	6.3 : Anaerobic ; 6.5 : Electron transport ; 11.3 : Protein folding and stabilization ;
ESCAP4514	4708245	4708622	378	yeeV	toxin of the YeeV-YeeU toxin-antitoxin system; CP4-44 prophage	17.2 : Prophage functions ;
ESCAP1871	1932509	1932883	375	yobA	conserved hypothetical protein	18 : Unknown function ;
ESCAP0455	496064	496438	375	ybaJ	conserved hypothetical protein	18 : Unknown function ;
ESCAP2142	2194343	2194714	372	rffE	fragment of UDP-N-acetyl glucosamine-2-epimerase (part 2)	14.3 : Biosynthesis and degradation of surface polysaccharides and lipopolysaccharides ;
ESCAP4515	4708711	4709079	369	yeeU	antitoxin of the YeeV-YeeU toxin-antitoxin system; CP4-44 prophage	17.2 : Prophage functions ;
ESCAP4333	4502020	4502385	366	rplL	50S ribosomal subunit protein L7/L12	10.2 : Ribosomal proteins: synthesis and modification ; 10.4 : Translation factors ;
ESCAP1829	1893065	1893424	360	yeaR	conserved hypothetical protein	15.5 : Detoxification ;
ESCAP0882	946989	947342	354	_	fragment of transposase ORF1, IS21 family (part 2)	17.3 : Transposon functions ;
ESCAP1135	1204522	1204869	348	_	Head decoration protein (Head protein GPshp)	17.2 : Prophage functions ;
ESCAP1300	1353622	1353969	348	_	Head decoration protein (Head protein GPshp)	17.2 : Prophage functions ;
ESCAP4825	5015858	5016205	348	_	fragment of conserved hypothetical protein from phage origin (part 2)	18 : Unknown function ;
ESCAP2320	2390631	2390975	345	yejG	conserved hypothetical protein	18 : Unknown function ;
ESCAP2793	2896378	2896719	342	yfiA	cold shock protein associated with 30S ribosomal subunit	10.2 : Ribosomal proteins: synthesis and modification ; 10.4 : Translation factors ;
ESCAP0278	307519	307857	339	_	CP4-like integrase	17.2 : Prophage functions ;
ESCAP4588	4772854	4773192	339	cutA	copper binding protein, copper sensitivity	6.5 : Electron transport ; 15.10 : Adaptations to atypical conditions ;
ESCAP2397	2481267	2481602	336	yfbW	conserved hypothetical protein; inner membrane protein	18 : Unknown function ;
ESCAP4483	4672440	4672775	336	phnA	conserved hypothetical protein	7 : Transport and binding proteins ;
ESCAP2785	2882895	2883227	333	_	conserved hypothetical protein, putative transposase (fragment)	17.3 : Transposon functions ;
ESCAP3408	3521620	3521952	333	ygjH	tRNA-binding protein	10.1 : tRNA aminoacylation ;
ESCAP4117	4258552	4258881	330	trxA	thioredoxin 1	6.5 : Electron transport ;
ESCAP1101	1180586	1180912	327	_	conserved hypothetical protein from phage origin	17.2 : Prophage functions ;
ESCAP4427	4618134	4618457	324	soxS	DNA-binding transcriptional dual regulator	9 : Transcription ; 12.1 : DNA interactions ; 15.5 : Detoxification ; 15.10 : Adaptations to atypical conditions ;
ESCAP4302	4459955	4460275	321	frwB	putative enzyme IIB component of PTS	6 : Energy metabolism ; 13.2 : PTS ;
ESCAP0602	652170	652487	318	ybeB	conserved hypothetical protein	18 : Unknown function ;
ESCAP2060	2115130	2115447	318	irp1	fragment of High-molecular-weight nonribosomal peptide/polyketide synthetase 1 (HMWP1) (Yersiniabactin siderophore biosynthetic protein) (part 2)	15.9 : Pathogenesis ; 15.10 : Adaptations to atypical conditions ;
ESCAP3357	3464535	3464849	315	ygiN	quinol monooxygenase	18.1 : Enzymes of unknown specificity ;
ESCAP3506	3625725	3626036	312	rplU	50S ribosomal subunit protein L21	10.2 : Ribosomal proteins: synthesis and modification ; 10.4 : Translation factors ;
ESCAP1695	1763686	1763991	306	ydhR	conserved hypothetical protein	18 : Unknown function ;
ESCAP3431	3548811	3549116	306	yqjD	conserved hypothetical protein	18 : Unknown function ;
ESCAP4644	4828840	4829145	306	ulaB	L-ascorbate-specific enzyme IIB component of PTS	7.3 : Carbohydrates, organic alcohols, and acids ; 13.2 : PTS ;
ESCAP0527	571397	571702	306	tfaQ	Tail fiber assembly protein	17.2 : Prophage functions ;
ESCAP3633	3742107	3742409	303	rplW	50S ribosomal subunit protein L23	10.2 : Ribosomal proteins: synthesis and modification ; 10.4 : Translation factors ;
ESCAP1742	1812066	1812365	300	ihfA	integration host factor (IHF), DNA-binding protein, alpha subunit	8 : DNA metabolism ;
ESCAP4546	4734019	4734318	300	_	conserved hypothetical protein	18 : Unknown function ;
ESCAP2531	2608378	2608677	300	_	conserved hypothetical protein	18 : Unknown function ;
ESCAP0581	634536	634832	297	citD	citrate lyase, acyl carrier (gamma) subunit	5 : Central intermediary metabolism ;
ESCAP0631	685649	685942	294	ygdQ	fragment of conserved hypothetical protein; putative inner membrane protein (part 1)	7 : Transport and binding proteins ;
ESCAP3500	3620520	3620813	294	yhbY	putative RNA-binding protein	18 : Unknown function ;
ESCAP4593	4778524	4778817	294	groS	Cpn10 chaperonin GroES, small subunit of GroESL	11.3 : Protein folding and stabilization ; 15.1 : Cell division ;
ESCAP2003	2051844	2052137	294	_	conserved hypothetical protein	18 : Unknown function ;
ESCAP3511	3629553	3629846	294	yrbB	conserved hypothetical protein	18 : Unknown function ;
ESCAP4861	5046890	5047183	294	_	conserved hypothetical protein	18 : Unknown function ;
ESCAP1878	1938370	1938660	291	yebG	conserved hypothetical protein regulated by LexA	8.1 : DNA replication, recombination, and repair ; 12 : Regulatory functions ; 15.10 : Adaptations to atypical conditions ;
ESCAP2172	2227042	2227332	291	_	conserved hypothetical protein	18 : Unknown function ;
ESCAP2813	2913122	2913412	291	yfjF	conserved hypothetical protein	18 : Unknown function ;
ESCAP0042	48078	48365	288	fixX	putative 4Fe-4S ferredoxin	16.1 : Circulate ; 6.2 : Amino acids and amines ;
ESCAP1183	1241404	1241691	288	hlyE	fragment of hemolysin E (partial)	_
ESCAP0900	967308	967592	285	ihfB	integration host factor (IHF), DNA-binding protein, beta subunit	8.1 : DNA replication, recombination, and repair ; 8.4 : Chromosome-associated proteins ;
ESCAP2324	2395257	2395541	285	rplY	50S ribosomal subunit protein L25	10.2 : Ribosomal proteins: synthesis and modification ; 10.4 : Translation factors ;
ESCAP2534	2609529	2609813	285	_	conserved hypothetical protein	18 : Unknown function ;
ESCAP0389	424494	424775	282	ykiA	conserved hypothetical protein	18 : Unknown function ;
ESCAP4831	5020584	5020865	282	_	fragment of conserved hypothetical protein (partial)	18 : Unknown function ;
ESCAP0886	949608	949883	276	GpE	tail protein E (GpE)	17.2 : Prophage functions ;
ESCAP2201	2263906	2264181	276	GpE	tail protein E (GpE)	17.2 : Prophage functions ;
ESCAP2216	2278838	2279113	276	_	conserved hypothetical protein	18 : Unknown function ;
ESCAP0342	376923	377198	276	yahM	conserved hypothetical protein	18 : Unknown function ;
ESCAP2221	2280602	2280877	276	cox	regulatory protein	17.2 : Prophage functions ;
ESCAP1808	1875175	1875447	273	yeaC	conserved hypothetical protein	18 : Unknown function ;
ESCAP2242	2299058	2299330	273	yohL	conserved hypothetical protein	18 : Unknown function ;
ESCAP2833	2930291	2930560	270	_	conserved hypothetical protein	18 : Unknown function ;
ESCAP1321	1372535	1372804	270	_	Putative tail fiber assembly protein	17.2 : Prophage functions ;
ESCAP3799	3904096	3904365	270	yhhL	conserved hypothetical protein; putative inner membrane protein	18 : Unknown function ;
ESCAP0742	802434	802700	267	ybiI	conserved hypothetical protein	18 : Unknown function ;
ESCAP1480	1527545	1527811	267	ydbJ	conserved hypothetical protein	18 : Unknown function ;
ESCAP0019	22323	22586	264	rpsT	30S ribosomal subunit protein S20	10.2 : Ribosomal proteins: synthesis and modification ; 10.4 : Translation factors ;
ESCAP1676	1743246	1743509	264	ydhJ	fragment of undecaprenyl pyrophosphate phosphatase (part 2)	14.2 : Biosynthesis and degradation of murein sacculus and peptidoglycan ;
ESCAP3739	3845196	3845456	261	rtcR	fragment of sigma 54-dependent transcriptional regulator of rtcBA expression (part 2)	9 : Transcription ; 12.1 : DNA interactions ;
ESCAP0741	801909	802169	261	ybiJ	conserved hypothetical protein	18 : Unknown function ;
ESCAP0902	969566	969826	261	_	fragment of putative membrane protein (part 2)	18 : Unknown function ;
ESCAP2584	2666080	2666337	258	ptsH	phosphohistidinoprotein-hexose phosphotransferase component of PTS system (Hpr)	6.11 : Sugars ; 7.3 : Carbohydrates, organic alcohols, and acids ;
ESCAP3505	3625447	3625704	258	rpmA	50S ribosomal subunit protein L27	10.2 : Ribosomal proteins: synthesis and modification ; 10.4 : Translation factors ;
ESCAP4770	4962524	4962781	258	_	conserved hypothetical protein	18 : Unknown function ;
ESCAP1825	1890754	1891008	255	yoaF	conserved hypothetical protein; putative outer membrane protein	18 : Unknown function ;
ESCAP2309	2377779	2378033	255	yeiW	conserved hypothetical protein	18 : Unknown function ;
ESCAP1930	1992489	1992740	252	yecJ	conserved hypothetical protein	18 : Unknown function ;
ESCAP3954	4078703	4078954	252	grxC	glutaredoxin 3	6.5 : Electron transport ;
ESCAP4378	4560734	4560985	252	_	conserved hypothetical protein	18 : Unknown function ;
ESCAP1609	1674214	1674462	249	ydfJ	fragment of putative transporter (partial)	7 : Transport and binding proteins ;
ESCAP1827	1892483	1892731	249	yeaQ	conserved hypothetical protein; putative inner membrane protein	18 : Unknown function ;
ESCAP3003	3080055	3080303	249	chpR	antitoxin of the ChpA-ChpR toxin-antitoxin system	15.10 : Adaptations to atypical conditions ;
ESCAP3315	3423446	3423694	249	hybG	hydrogenase 2 accessory protein	6.3 : Anaerobic ; 11.3 : Protein folding and stabilization ;
ESCAP0543	593004	593252	249	ybdJ	conserved hypothetical protein; putative inner membrane protein	18 : Unknown function ;
ESCAP3240	3348083	3348331	249	_	conserved hypothetical protein	18 : Unknown function ;
ESCAP4864	5049160	5049408	249	_	DNA damage-inducible protein in prophage (dinI-like)	8.1 : DNA replication, recombination, and repair ;
ESCAP0110	126611	126856	246	_	fragment of conserved hypothetical protein in uropathogenic strain containing a pyocin/colicin endonuclease-like domain (usp-like) (partial)	18 : Unknown function ;
ESCAP2894	2972478	2972723	246	nrdH	glutaredoxin-like protein	6.5 : Electron transport ;
ESCAP3769	3877613	3877858	246	yhhZ	fragment of conserved hypothetical protein (part 2)	18 : Unknown function ;
ESCAP4462	4655890	4656135	246	alsC	fragment of D-allose transporter subunit ; membrane component of ABC superfamily (part 1)	6 : Energy metabolism ; 7.3 : Carbohydrates, organic alcohols, and acids ;
ESCAP0723	783592	783837	246	moaD	molybdopterin synthase, small subunit	4.6 : Molybdopterin ;
ESCAP1367	1423497	1423742	246	ymjA	conserved hypothetical protein	18 : Unknown function ;
ESCAP3803	3908035	3908280	246	tusA	sulfurtransferase	5.5 : Sulfur metabolism ;
ESCAP0418	456809	457051	243	xseB	exonuclease VII small subunit	8.1 : DNA replication, recombination, and repair ; 8.3 : Degradation of DNA ;
ESCAP1933	1994235	1994474	240	yecH	conserved hypothetical protein	18 : Unknown function ;
ESCAP4082	4214615	4214854	240	atpE	F0 sector of membrane-bound ATP synthase, subunit c	6.4 : ATP-proton motive force interconversion ; 7.4 : Cations and iron carrying compounds ;
ESCAP4276	4427533	4427772	240	yiiU	conserved hypothetical protein	18 : Unknown function ;
ESCAP1856	1916840	1917079	240	yobH	conserved hypothetical protein	18 : Unknown function ;
ESCAP2283	2347586	2347825	240	yeiS	conserved hypothetical protein; putative inner membrane protein	18 : Unknown function ;
ESCAP1100	1179987	1180223	237	ymfG	putative excisionase	17.2 : Prophage functions ;
ESCAP1707	1774408	1774644	237	lpp	murein lipoprotein	14.2 : Biosynthesis and degradation of murein sacculus and peptidoglycan ;
ESCAP3979	4102762	4102998	237	rpmB	50S ribosomal subunit protein L28	10.2 : Ribosomal proteins: synthesis and modification ; 10.4 : Translation factors ;
ESCAP0062	73564	73800	237	_	fragment of conserved hypothetical protein (part 1)	18 : Unknown function ;
ESCAP0306	339887	340123	237	ykgI	conserved hypothetical protein	18 : Unknown function ;
ESCAP1056	1133967	1134203	237	acpP	acyl carrier protein (ACP)	3.1 : Biosynthesis ;
ESCAP1164	1229421	1229657	237	ycgZ	conserved hypothetical protein	18 : Unknown function ;
ESCAP1525	1579050	1579286	237	_	conserved hypothetical protein; putative exported protein (similar to yncC\'s fragment)	18 : Unknown function ;
ESCAP1866	1929695	1929931	237	yebV	conserved hypothetical protein	18 : Unknown function ;
ESCAP3215	3325436	3325672	237	_	conserved hypothetical protein; putative phage regulatory protein	17.2 : Prophage functions ;
ESCAP3241	3348337	3348573	237	_	conserved hypothetical protein; putative membrane protein	18 : Unknown function ;
ESCAP3727	3828167	3828403	237	yhgG	putative DNA-binding transcriptional regulator	12.1 : DNA interactions ;
ESCAP1521	1577645	1577878	234	ydcY	conserved hypothetical protein	18 : Unknown function ;
ESCAP1954	2014712	2014945	234	yedF	conserved hypothetical protein	18 : Unknown function ;
ESCAP0047	53005	53238	234	_	putative antitoxin of gyrase inhibiting toxin-antitoxin system	17.2 : Prophage functions ;
ESCAP0524	569277	569510	234	ybcJ	putative RNA-binding protein	16.3 : Control ; 16.11 : Scavenge (Catabolism) ; 16.6 : Maintain ;
ESCAP0903	969823	970056	234	ycaI	fragment of conserved hypothetical protein; putative inner membrane protein (part 2)	18 : Unknown function ;
ESCAP1416	1468804	1469037	234	lar	restriction alleviation protein; Rac prophage	17.2 : Prophage functions ;
ESCAP4559	4743745	4743978	234	_	fragment of conserved hypothetical protein (partial)	18 : Unknown function ;
ESCAP1224	1284775	1285005	231	chaB	putative conserved cation transport regulator	9 : Transcription ; 13 : Signal transduction ;
ESCAP1872	1933022	1933252	231	holE	DNA polymerase III, theta subunit	8.1 : DNA replication, recombination, and repair ;
ESCAP3144	3254122	3254352	231	yqfE	conserved hypothetical protein	18 : Unknown function ;
ESCAP4501	4696253	4696483	231	yjdI	conserved hypothetical protein	18 : Unknown function ;
ESCAP2119	2173037	2173264	228	yeeD	conserved hypothetical protein	18 : Unknown function ;
ESCAP3029	3111930	3112157	228	ygdI	conserved hypothetical protein	18 : Unknown function ;
ESCAP3302	3409771	3409998	228	_	conserved hypothetical protein	18 : Unknown function ;
ESCAP4651	4833286	4833513	228	rpsR	30S ribosomal subunit protein S18	10.2 : Ribosomal proteins: synthesis and modification ; 10.4 : Translation factors ;
ESCAP0974	1053033	1053260	228	yccJ	conserved hypothetical protein	18 : Unknown function ;
ESCAP1014	1095932	1096159	228	yceK	putative lipoprotein	18 : Unknown function ;
ESCAP1285	1343765	1343992	228	_	conserved hypothetical protein from bacteriophage origin	17.2 : Prophage functions ;
ESCAP1980	2032311	2032538	228	yodD	conserved hypothetical protein	18 : Unknown function ;
ESCAP2326	2396869	2397096	228	yejL	conserved hypothetical protein	18 : Unknown function ;
ESCAP3725	3825591	3825818	228	feoA	ferrous iron transporter, protein A	7.4 : Cations and iron carrying compounds ; 15.10 : Adaptations to atypical conditions ;
ESCAP0853	922405	922629	225	_	conserved hypothetical protein	18 : Unknown function ;
ESCAP1371	1426034	1426258	225	pspB	DNA-binding transcriptional regulator of psp operon	9 : Transcription ; 12.1 : DNA interactions ; 17.2 : Prophage functions ;
ESCAP1939	2000791	2001015	225	yecF	conserved hypothetical protein	18 : Unknown function ;
ESCAP0822	884752	884976	225	cspD	cold shock protein homolog	8.1 : DNA replication, recombination, and repair ; 12 : Regulatory functions ;
ESCAP1503	1560840	1561064	225	ydcH	conserved hypothetical protein	18 : Unknown function ;
ESCAP2851	2940897	2941121	225	_	fragment of conserved hypothetical protein (part 2)	18 : Unknown function ;
ESCAP4819	5013145	5013369	225	_	conserved hypothetical protein from phage origin	17.2 : Prophage functions ;
ESCAP1268	1331906	1332127	222	ydfC	conserved hypothetical protein; Qin prophage	17.2 : Prophage functions ;
ESCAP2109	2165629	2165850	222	yeeT	conserved hypothetical protein; CP4-44 prophage	17.2 : Prophage functions ;
ESCAP3252	3356386	3356607	222	yeeT	conserved hypothetical protein; CP4-44 prophage	17.2 : Prophage functions ;
ESCAP1373	1426626	1426847	222	pspD	peripheral inner membrane phage-shock protein	17.2 : Prophage functions ;
ESCAP1421	1473079	1473300	222	kil	inhibitor of ftsZ, killing protein; Rac prophage	17.2 : Prophage functions ;
ESCAP1476	1521215	1521436	222	_	fragment of conserved hypothetical protein; putative ABC transporter (partial)	18 : Unknown function ;
ESCAP1520	1577338	1577559	222	ydcX	conserved hypothetical protein; putative inner membrane protein	18 : Unknown function ;
ESCAP3214	3324872	3325093	222	papI.2	pap operon regulatory protein PapI	9 : Transcription ; 12.1 : DNA interactions ;
ESCAP3588	3709260	3709481	222	yhdV	conserved hypothetical protein; putative outer membrane protein	18 : Unknown function ;
ESCAP4516	4709159	4709380	222	yeeT	conserved hypothetical protein; CP4-44 prophage	17.2 : Prophage functions ;
ESCAP0550	599647	599865	219	ybdZ	conserved hypothetical protein	18 : Unknown function ;
ESCAP0833	898028	898246	219	infA	translation initiation factor IF-1	10.4 : Translation factors ;
ESCAP2046	2084411	2084629	219	ydfC	conserved hypothetical protein; Qin prophage	17.2 : Prophage functions ;
ESCAP3607	3729156	3729374	219	yhdL	conserved hypothetical protein	18 : Unknown function ;
ESCAP1167	1231951	1232169	219	ymgF	conserved hypothetical protein	18 : Unknown function ;
ESCAP1350	1401955	1402173	219	osmB	lipoprotein	15.10 : Adaptations to atypical conditions ;
ESCAP1594	1657931	1658149	219	marB	conserved hypothetical protein associated with multiple antibiotic resistance operon	7 : Transport and binding proteins ; 15.5 : Detoxification ; 15.8 : Toxin production and resistance ;
ESCAP2579	2660245	2660463	219	ypeB	conserved hypothetical protein	18 : Unknown function ;
ESCAP3082	3178803	3179021	219	ygdR	conserved hypothetical protein	18 : Unknown function ;
ESCAP3669	3768422	3768640	219	slyX	conserved hypothetical protein	18 : Unknown function ;
ESCAP4239	4392725	4392943	219	yiiE	putative transcriptional regulator	12 : Regulatory functions ;
ESCAP2028	2074096	2074311	216	essD	putative phage lysis protein S; DLP12 prophage	17.2 : Prophage functions ;
ESCAP3400	3511497	3511712	216	rpsU	30S ribosomal subunit protein S21	10.2 : Ribosomal proteins: synthesis and modification ; 10.4 : Translation factors ;
ESCAP3676	3775003	3775218	216	yheU	conserved hypothetical protein	18 : Unknown function ;
ESCAP4829	5018897	5019112	216	cspB	cold shock protein; Qin prophage	17.2 : Prophage functions ;
ESCAP0829	894486	894701	216	_	fragment of conserved hypothetical protein (part 1)	18 : Unknown function ;
ESCAP1124	1195600	1195815	216	essD	putative phage lysis protein S; DLP12 prophage	17.2 : Prophage functions ;
ESCAP1414	1468308	1468523	216	ydaQ	conserved hypothetical protein; Rac prophage	17.2 : Prophage functions ;
ESCAP1657	1726435	1726650	216	ydgT	post-transcriptional regulator	16.3 : Control ;
ESCAP2552	2628854	2629069	216	yfdY	conserved hypothetical protein; putative inner membrane protein	18 : Unknown function ;
ESCAP4830	5019865	5020080	216	essQ	putative S lysis protein; Qin prophage	16.3 : Control ; 17.2 : Prophage functions ;
ESCAP4284	4436025	4436237	213	rpmE	50S ribosomal subunit protein L31	10.2 : Ribosomal proteins: synthesis and modification ; 10.4 : Translation factors ;
ESCAP4835	5022349	5022561	213	cspI	cold shock protein; Qin prophage	17.2 : Prophage functions ;
ESCAP0962	1038702	1038914	213	cspG	DNA-binding transcriptional regulator	15.10 : Adaptations to atypical conditions ;
ESCAP3902	4020099	4020311	213	cspA	major cold shock protein	9 : Transcription ; 12.1 : DNA interactions ; 15.10 : Adaptations to atypical conditions ;
ESCAP4828	5018384	5018596	213	cspF	cold shock protein; Qin prophage	17.2 : Prophage functions ;
ESCAP4841	5027054	5027266	213	_	conserved hypothetical protein from putative prophage	18 : Unknown function ;
ESCAP1853	1915140	1915349	210	cspC	stress protein, member of the CspA-family	9 : Transcription ; 12.1 : DNA interactions ; 15.10 : Adaptations to atypical conditions ;
ESCAP4395	4580458	4580667	210	yjbJ	putative stress response protein	15.10 : Adaptations to atypical conditions ;
ESCAP0589	641339	641548	210	cspE	DNA-binding transcriptional repressor	9 : Transcription ; 12.1 : DNA interactions ; 15.5 : Detoxification ; 15.10 : Adaptations to atypical conditions ;
ESCAP1704	1771919	1772128	210	ydhZ	conserved hypothetical protein	18 : Unknown function ;
ESCAP2336	2404947	2405156	210	ccmD	cytochrome c biogenesis protein	6.5 : Electron transport ; 11.3 : Protein folding and stabilization ;
ESCAP3941	4064756	4064965	210	yibT	conserved hypothetical protein	18 : Unknown function ;
ESCAP0656	712732	712938	207	ybfA	conserved hypothetical protein	18 : Unknown function ;
ESCAP1297	1350295	1350501	207	_	Head stabilization protein (Head protein GP3)	17.2 : Prophage functions ;
ESCAP2678	2763574	2763780	207	_	conserved hypothetical protein from phage origin	18 : Unknown function ;
ESCAP4838	5023705	5023911	207	_	conserved hypothetical protein	18 : Unknown function ;
ESCAP1132	1201195	1201401	207	_	Head stabilization protein (Head protein GP3)	17.2 : Prophage functions ;
ESCAP0592	642998	643201	204	tatE	TatABCE protein translocation system subunit	7 : Transport and binding proteins ;
ESCAP1607	1672426	1672629	204	ydfZ	putative selenium carrying protein	7 : Transport and binding proteins ;
ESCAP4782	4979105	4979308	204	yjiX	conserved hypothetical protein	18 : Unknown function ;
ESCAP0865	934974	935177	204	_	fragment of Tail protein X (GpX) (partial)	17.2 : Prophage functions ;
ESCAP3990	4112359	4112562	204	_	fragment of conserved hypothetical protein, putative membrane protein (partial)	18 : Unknown function ;
ESCAP4143	4289880	4290083	204	yifL	putative lipoprotein	18 : Unknown function ;
ESCAP1656	1725962	1726162	201	blr	beta-lactam resistance membrane protein	15.8 : Toxin production and resistance ;
ESCAP2632	2714925	2715125	201	ypfN	conserved hypothetical protein	18 : Unknown function ;
ESCAP2721	2815929	2816129	201	yfhJ	conserved hypothetical protein	11.3 : Protein folding and stabilization ;
ESCAP2841	2934346	2934546	201	_	conserved hypothetical protein	18 : Unknown function ;
ESCAP3384	3492822	3493022	201	glgS	putative glycogen synthesis protein	6.14 : Biosynthesis and degradation of polysaccharides ;
ESCAP0193	218700	218900	201	yaeP	conserved hypothetical protein	18 : Unknown function ;
ESCAP2850	2940649	2940849	201	_	fragment of conserved hypothetical protein (part 1)	18 : Unknown function ;
ESCAP1283	1341577	1341774	198	_	conserved hypothetical protein from phage origin	17.2 : Prophage functions ;
ESCAP0097	113953	114150	198	yacG	conserved hypothetical protein	18 : Unknown function ;
ESCAP0564	617631	617828	198	ybdD	conserved hypothetical protein	18 : Unknown function ;
ESCAP1513	1569724	1569921	198	ydcQ	fragment of putative DNA-binding transcriptional regulator (partial)	18 : Unknown function ;
ESCAP1746	1816615	1816812	198	rpmI	50S ribosomal subunit protein L35	10.2 : Ribosomal proteins: synthesis and modification ; 10.4 : Translation factors ;
ESCAP3256	3357984	3358181	198	yeeW.3	fragment of conserved hypothetical protein (partial)	18 : Unknown function ;
ESCAP4626	4811922	4812119	198	yjeT	conserved hypothetical protein; putative inner membrane protein	18 : Unknown function ;
ESCAP2112	2166751	2166945	195	yeeW	conserved hypothetical protein; CP4-44 prophage	17.2 : Prophage functions ;
ESCAP3657	3757561	3757755	195	bfd	bacterioferritin-associated ferredoxin	12 : Regulatory functions ; 15.10 : Adaptations to atypical conditions ;
ESCAP4246	4399797	4399991	195	yiiG	fragment of conserved hypothetical protein (part 1)	18 : Unknown function ;
ESCAP1102	1181520	1181711	192	_	conserved hypothetical protein from phage origin	17.2 : Prophage functions ;
ESCAP3627	3739293	3739484	192	rpmC	50S ribosomal subunit protein L29	10.2 : Ribosomal proteins: synthesis and modification ; 10.4 : Translation factors ;
ESCAP0386	422804	422995	192	yaiA	conserved hypothetical protein	18 : Unknown function ;
ESCAP1266	1330964	1331155	192	ydfD	conserved hypothetical protein; Qin prophage	17.2 : Prophage functions ;
ESCAP1735	1806427	1806618	192	ydiE	conserved hypothetical protein; putative hemin uptake protein	18 : Unknown function ;
ESCAP3883	3997439	3997630	192	bcsF	conserved hypothetical protein	18 : Unknown function ;
ESCAP3881	3995410	3995598	189	yhjR	conserved hypothetical protein	18 : Unknown function ;
ESCAP1267	1331152	1331340	189	dicB	cell division inhibition protein; Qin prophage	17.2 : Prophage functions ;
ESCAP1979	2031960	2032148	189	dsrB	conserved hypothetical protein	12.2 : RNA interactions ;
ESCAP2047	2085197	2085385	189	dicB	cell division inhibition protein; Qin prophage	17.2 : Prophage functions ;
ESCAP3163	3268664	3268852	189	yggF	fragment of putative hexoseP phosphatase (partial)	6.11 : Sugars ;
ESCAP1484	1532174	1532359	186	ynbE	putative lipoprotein	18 : Unknown function ;
ESCAP2383	2466526	2466711	186	ypaA	Conserved hypothetical protein, putative transposase (fragment)	18 : Unknown function ;
ESCAP3236	3343294	3343479	186	_	transposase (fragment)	17.3 : Transposon functions ;
ESCAP2522	2603621	2603806	186	cro	Regulatory protein cro (Antirepressor)	17.2 : Prophage functions ;
ESCAP2913	2992519	2992704	186	csrA	pleiotropic regulatory protein for carbon source metabolism	6.8 : Glycolysis/gluconeogenesis ; 6.14 : Biosynthesis and degradation of polysaccharides ; 9.1 : Degradation of RNA ; 12 : Regulatory functions ; 15.2 : Chemotaxis and motility ;
ESCAP2935	3016613	3016798	186	_	conserved hypothetical protein; putative exported protein	18 : Unknown function ;
ESCAP4571	4754705	4754890	186	_	fragment of conserved hypothetical protein, putative transposase ORF1, IS66 family (partial)	18 : Unknown function ;
ESCAP0547	595959	596141	183	fepA	fragment of iron-enterobactin outer membrane transporter (part 2)	7.4 : Cations and iron carrying compounds ; 7.6 : Porins ; 15.10 : Adaptations to atypical conditions ;
ESCAP0907	974145	974327	183	ycaR	conserved hypothetical protein	18 : Unknown function ;
ESCAP2037	2079956	2080138	183	_	conserved hypothetical protein	18 : Unknown function ;
ESCAP2845	2937685	2937867	183	ymfR	conserved hypothetical protein; e14 prophage	17.2 : Prophage functions ;
ESCAP1128	1198109	1198291	183	_	conserved hypothetical protein from phage origin	17.2 : Prophage functions ;
ESCAP1828	1892879	1893061	183	yoaG	conserved hypothetical protein	18 : Unknown function ;
ESCAP0310	343895	344074	180	ykgF	fragment of putative oxidoreductase subunit with NAD(P)-binding domain and ferridoxin-like domain (part 1)	16.11 : Scavenge (Catabolism) ;
ESCAP1840	1902466	1902645	180	yoaH	conserved hypothetical protein	18 : Unknown function ;
ESCAP3617	3735268	3735447	180	rpmD	50S ribosomal subunit protein L30	10.2 : Ribosomal proteins: synthesis and modification ; 10.4 : Translation factors ;
ESCAP0236	269547	269726	180	_	putative H-repeat associated protein	_
ESCAP1325	1374715	1374894	180	yciG	conserved hypothetical protein	18 : Unknown function ;
ESCAP3584	3703491	3703670	180	yhdU	conserved hypothetical protein; putative membrane protein	18 : Unknown function ;
ESCAP0284	314182	314358	177	_	transposase InsB (ORF1) IS1 (Fragment)	17.3 : Transposon functions ;
ESCAP0594	644498	644674	177	ybeF	fragment of putative DNA-binding transcriptional regulator, LysR-type (partial)	7 : Transport and binding proteins ;
ESCAP1529	1584608	1584784	177	yncG	fragment of putative enzyme with similarity with GST (part 1)	16.1 : Circulate ; 5 : Central intermediary metabolism ;
ESCAP2784	2882581	2882757	177	_	fragment of conserved hypothetical protein, putative transposase (fragment) (partial)	18 : Unknown function ;
ESCAP1051	1129719	1129892	174	rpmF	50S ribosomal subunit protein L32	10.2 : Ribosomal proteins: synthesis and modification ; 10.4 : Translation factors ;
ESCAP4837	5023236	5023409	174	gnsB	conserved hypothetical protein; Qin prophage	17.2 : Prophage functions ;
ESCAP0963	1039308	1039481	174	gnsA	putative regulator of phosphatidylethanolamine synthesis	16.8 : Protect ;
ESCAP1498	1555498	1555671	174	ydcA	conserved hypothetical protein	18 : Unknown function ;
ESCAP3842	3943952	3944125	174	yhiS	fragment of conserved hypothetical protein (partial)	18 : Unknown function ;
ESCAP4338	4513175	4513348	174	thiS	sulphur carrier protein	4.11 : Thiamine ;
ESCAP4504	4697319	4697492	174	yjdO	conserved hypothetical protein	18 : Unknown function ;
ESCAP0112	127332	127502	171	_	Uropathogenic specific protein (fragment)	_
ESCAP1322	1372919	1373089	171	_	fragment of putative tail component (partial)	17.2 : Prophage functions ;
ESCAP1512	1569276	1569446	171	yncJ	fragment of conserved hypothetical protein (partial)	18 : Unknown function ;
ESCAP1719	1787427	1787597	171	ydiL	fragment of conserved hypothetical protein (partial)	14.2 : Biosynthesis and degradation of murein sacculus and peptidoglycan ;
ESCAP2080	2140373	2140540	168	_	transposase (fragment)	17.3 : Transposon functions ;
ESCAP3684	3782235	3782402	168	yhfG	conserved hypothetical protein	18 : Unknown function ;
ESCAP3691	3790234	3790401	168	yhfL	conserved hypothetical protein; putative secreted peptide	18 : Unknown function ;
ESCAP3978	4102574	4102741	168	rpmG	50S ribosomal subunit protein L33	10.2 : Ribosomal proteins: synthesis and modification ; 10.4 : Translation factors ;
ESCAP0121	140748	140912	165	yacL	fragment of conserved hypothetical protein (part 2)	18 : Unknown function ;
ESCAP2518	2600322	2600486	165	_	fragment of conserved hypothetical protein; putative exported protein (partial)	18 : Unknown function ;
ESCAP3439	3553857	3554021	165	yhaL	conserved hypothetical protein	18 : Unknown function ;
ESCAP0460	505839	506000	162	ybaM	conserved hypothetical protein	18 : Unknown function ;
ESCAP1286	1343950	1344111	162	_	conserved hypothetical protein from bacteriophage origin	17.2 : Prophage functions ;
ESCAP3221	3328533	3328694	162	insD	fragment of IS2 insertion element transposase InsAB\' (part 2)	17.3 : Transposon functions ;
ESCAP4867	5052339	5052500	162	ytjA	conserved hypothetical protein	18 : Unknown function ;
ESCAP2527	2606200	2606358	159	_	conserved hypothetical protein	18 : Unknown function ;
ESCAP3944	4066170	4066328	159	_	conserved hypothetical protein; putative exported protein	18 : Unknown function ;
ESCAP0870	936799	936957	159	_	fragment of putative host lysis related protein from prophage (partial)	17.2 : Prophage functions ;
ESCAP2113	2167360	2167518	159	_	Transposase ORF D (fragment), ISEc8	17.3 : Transposon functions ;
ESCAP2885	2966756	2966914	159	yqaE	conserved hypothetical protein; putative membrane protein	7 : Transport and binding proteins ;
ESCAP1270	1332287	1332442	156	ydfA	conserved hypothetical protein; Qin prophage	17.2 : Prophage functions ;
ESCAP1279	1338498	1338653	156	hokD	small toxic polypeptide; Qin prophage	17.2 : Prophage functions ;
ESCAP2033	2078828	2078983	156	hokD	small toxic polypeptide; Qin prophage	17.2 : Prophage functions ;
ESCAP1160	1225921	1226073	153	icd	fragment of isocitrate dehydrogenase, specific for NADP+; e14 prophage (partial)	17.2 : Prophage functions ;
ESCAP1751	1820784	1820936	153	_	fragment of putative ankyrin repeat regulatory protein (part 2)	12 : Regulatory functions ;
ESCAP0545	594890	595042	153	hokE	toxic polypeptide, small	15.8 : Toxin production and resistance ;
ESCAP2979	3054504	3054656	153	_	similar to host killing peptides encoded by hok genes	14 : Cell envelope ;
ESCAP0700	759563	759712	150	ybhT	conserved hypothetical protein	18 : Unknown function ;
ESCAP1850	1913456	1913605	150	_	fragment of conserved hypothetical protein (partial)	18 : Unknown function ;
ESCAP2852	2941333	2941479	147	_	fragment of conserved hypothetical protein (partial)	18 : Unknown function ;
ESCAP2963	3042386	3042532	147	_	conserved hypothetical protein	18 : Unknown function ;
ESCAP0325	359423	359569	147	_	fragment of conserved hypothetical protein (partial)	18 : Unknown function ;
ESCAP4600	4784076	4784222	147	ecnB	entericidin B membrane lipoprotein	14 : Cell envelope ;
ESCAP1536	1590158	1590301	144	ydcC	fragment of putative H repeat-associated protein (partial)	17 : Mobile and extrachromosomal element functions ;
ESCAP1855	1916538	1916681	144	yobG	conserved hypothetical protein	18 : Unknown function ;
ESCAP4049	4178701	4178841	141	rpmH	50S ribosomal subunit protein L34	10.2 : Ribosomal proteins: synthesis and modification ; 10.4 : Translation factors ;
ESCAP2865	2948789	2948929	141	_	fragment of conserved hypothetical protein from bacteriophage origin (partial)	18 : Unknown function ;
ESCAP3596	3720482	3720622	141	yrdB	fragment of conserved hypothetical protein (partial)	18 : Unknown function ;
ESCAP1292	1345863	1346000	138	_	fragment of conserved hypothetical protein from phage origin (partial)	18 : Unknown function ;
ESCAP1803	1870267	1870401	135	ydjH	fragment of putative sugar kinase (part 1)	16.11 : Scavenge (Catabolism) ; 5 : Central intermediary metabolism ;
ESCAP2488	2577259	2577393	135	_	fragment of putative phage regulatory protein (partial)	17.2 : Prophage functions ;
ESCAP1269	1332157	1332285	129	ydfB	conserved hypothetical protein; Qin prophage	17.2 : Prophage functions ;
ESCAP1380	1433117	1433245	129	ycjQ	fragment of putative oxidoreductase, Zn-dependent and NAD(P)-binding (part 2)	18.1 : Enzymes of unknown specificity ;
ESCAP1168	1232618	1232746	129	_	fragment of conserved hypothetical protein; putative exported protein (partial)	18 : Unknown function ;
ESCAP1341	1394021	1394149	129	yciX	fragment of conserved hypothetical protein (partial)	18 : Unknown function ;
ESCAP4067	4200385	4200507	123	_	conserved hypothetical protein	18 : Unknown function ;
ESCAP1108	1184603	1184725	123	_	fragment of Restriction inhibitor protein ral (Antirestriction protein) (partial)	17 : Mobile and extrachromosomal element functions ;
ESCAP4115	4257026	4257148	123	_	fragment of conserved hypothetical protein (partial)	18 : Unknown function ;
ESCAP4599	4783843	4783965	123	ecnA	entericidin A membrane lipoprotein, antidote entericidin B	14 : Cell envelope ;
ESCAP2277	2343233	2343352	120	_	fragment of conserved hypothetical protein (partial)	18 : Unknown function ;
ESCAP2082	2140982	2141098	117	_	conserved hypothetical protein	18 : Unknown function ;
ESCAP2087	2145379	2145492	114	ggt	fragment of gamma-glutamyltranspeptidase (partial)	11.4 : Degradation of proteins, peptides, and glycopeptides ;
ESCAP0668	723862	723969	108	_	fragment of conserved hypothetical protein (partial)	18 : Unknown function ;
ESCAP1222	1282892	1282999	108	ldrB	toxic polypeptide, small	15.8 : Toxin production and resistance ;
ESCAP1368	1423876	1423980	105	puuP	fragment of putrescine importer (partial)	18 : Unknown function ;
ESCAP1820	1887554	1887658	105	yoaI	conserved hypothetical protein	18 : Unknown function ;
ESCAP1959	2017506	2017604	99	_	fragment of conserved hypothetical protein (partial)	18 : Unknown function ;
ESCAP3229	3337354	3337449	96	ibrB	fragment of immunoglobulin-binding regulator (part 2)	12.1 : DNA interactions ;
ESCAP1610	1674476	1674568	93	ynfP	conserved hypothetical protein	18 : Unknown function ;
ESCAP4551	4738310	4738402	93	_	fragment of conserved hypothetical protein (partial)	18 : Unknown function ;
ESCAP0655	712330	712419	90	kdpF	potassium ion accessory transporter subunit	7 : Transport and binding proteins ;
ESCAP1109	1184787	1184873	87	_	conserved hypothetical protein from phage origin	17.2 : Prophage functions ;

## Sheet: E. coli HS
Label	Begin	End	Length	Gene	Product	TIGR roles
ESCCO1204	1239133	1240332	1200	lolC	outer membrane-specific lipoprotein transporter subunit ; membrane component of ABC superfamily	7 : Transport and binding proteins ;
ESCCO1714	1770771	1771583	813	ydhT	conserved hypothetical protein	18 : Unknown function ;
ESCCO1899	1948025	1948684	660	yebE	conserved hypothetical protein; putative inner membrane protein	18 : Unknown function ;
ESCCO3309	3388183	3388818	636	yrbC	toluene transporter subunit: membrane component of ABC superfamily	7 : Transport and binding proteins ;
ESCCO1620	1673915	1674523	609	_	conserved hypothetical protein	18 : Unknown function ;
ESCCO1303	1335145	1335717	573	_	fragment of conserved hypothetical protein (part 1)	18 : Unknown function ;
ESCCO1617	1672673	1673197	525	blc	Outer membrane lipoprotein blc precursor (LIPOCALIN) from bacteriophage origin	17.2 : Prophage functions ;
ESCCO0368	381048	381551	504	insB	IS1 transposase InsAB\'	17.3 : Transposon functions ;
ESCCO3723	3794708	3795169	462	yibG	conserved hypothetical protein	18 : Unknown function ;
ESCCO3956	4033290	4033730	441	yigG	conserved hypothetical protein; putative inner membrane protein	18 : Unknown function ;
ESCCO2927	3008255	3008692	438	yqeK	conserved hypothetical protein	18 : Unknown function ;
ESCCO3724	3795876	3796313	438	_	conserved hypothetical protein	18 : Unknown function ;
ESCCO4365	4453772	4454206	435	_	putative ATP-independent transporter subunit	16.1 : Circulate ;
ESCCO3510	3564972	3565376	405	yrfA	conserved hypothetical protein	18 : Unknown function ;
ESCCO2937	3014511	3014885	375	ygeO	conserved hypothetical protein	18 : Unknown function ;
ESCCO2103	2123802	2124149	348	_	transposase (fragment)	17.3 : Transposon functions ;
ESCCO0264	292868	293215	348	xis	Excisionase from phage origin	17.2 : Prophage functions ;
ESCCO4247	4338438	4338767	330	yjdP	conserved hypothetical protein	18 : Unknown function ;
ESCCO0723	759856	760182	327	ybfB	conserved hypothetical protein; putative inner membrane protein	18 : Unknown function ;
ESCCO2482	2542403	2542729	327	ypeC	conserved hypothetical protein	18 : Unknown function ;
ESCCO1224	1258895	1259218	324	elbA	conserved hypothetical protein associated with lycopene formation	18 : Unknown function ;
ESCCO4285	4376579	4376902	324	yjdK	conserved hypothetical protein	18 : Unknown function ;
ESCCO1605	1664697	1665014	318	_	fragment of putative DNA packaging protein of prophage ( terminase large subunit) (partial)	17.2 : Prophage functions ;
ESCCO1317	1347659	1347973	315	_	conserved hypothetical protein	18 : Unknown function ;
ESCCO0275	298904	299212	309	_	conserved hypothetical protein	18 : Unknown function ;
ESCCO0004	5233	5529	297	yaaX	conserved hypothetical protein; putative exported protein	18 : Unknown function ;
ESCCO3805	3882550	3882846	297	_	fragment of conserved hypothetical protein (partial)	18 : Unknown function ;
ESCCO1325	1355734	1356018	285	_	conserved hypothetical protein	18 : Unknown function ;
ESCCO2832	2895802	2896086	285	ygbF	conserved hypothetical protein	18 : Unknown function ;
ESCCO0355	368928	369209	282	ykgI	conserved hypothetical protein	18 : Unknown function ;
ESCCO1048	1091678	1091956	279	yccX	acylphosphatase	18.1 : Enzymes of unknown specificity ;
ESCCO0333	339865	340140	276	insA	IS1 repressor protein InsA; KpLE2 phage-like element	17.2 : Prophage functions ;
ESCCO2467	2526100	2526375	276	ypdI	putative lipoprotein	18 : Unknown function ;
ESCCO3056	3133011	3133286	276	yggX	protein that protects iron-sulfur proteins against oxidative damage	15 : Cellular processes ;
ESCCO3033	3114026	3114295	270	yqgD	conserved hypothetical protein; putative inner membrane protein	18 : Unknown function ;
ESCCO3307	3387476	3387745	270	yrbA	putative DNA-binding transcriptional regulator	16.3 : Control ; 12.1 : DNA interactions ;
ESCCO3603	3669785	3670051	267	yhhH	fragment of conserved hypothetical protein (partial)	18 : Unknown function ;
ESCCO2091	2115423	2115689	267	_	conserved hypothetical protein	18 : Unknown function ;
ESCCO2988	3068317	3068583	267	ygfY	conserved hypothetical protein	18 : Unknown function ;
ESCCO4223	4309685	4309951	267	_	conserved hypothetical protein; putative exported protein	18 : Unknown function ;
ESCCO4477	4568676	4568933	258	_	conserved hypothetical protein	18 : Unknown function ;
ESCCO2268	2307219	2307473	255	yeiW	conserved hypothetical protein	18 : Unknown function ;
ESCCO3609	3677237	3677488	252	yhiJ	fragment of conserved hypothetical protein (partial)	18 : Unknown function ;
ESCCO1956	2007134	2007385	252	yecJ	conserved hypothetical protein	18 : Unknown function ;
ESCCO2098	2121921	2122169	249	yeeU	fragment of antitoxin of the YeeV-YeeU toxin-antitoxin system; CP4-44 prophage (partial)	17.2 : Prophage functions ;
ESCCO0277	299297	299542	246	_	conserved hypothetical protein	18 : Unknown function ;
ESCCO4206	4294584	4294826	243	yjbO	phage shock protein G	17.2 : Prophage functions ;
ESCCO1694	1747634	1747873	240	ydhL	conserved hypothetical protein	18 : Unknown function ;
ESCCO1228	1263006	1263242	237	ycgZ	conserved hypothetical protein	18 : Unknown function ;
ESCCO3032	3113799	3114029	231	yqgC	conserved hypothetical protein	18 : Unknown function ;
ESCCO1231	1264568	1264789	222	ymgA	conserved hypothetical protein	18 : Unknown function ;
ESCCO4453	4545478	4545699	222	_	fragment of conserved hypothetical protein (partial)	18 : Unknown function ;
ESCCO2932	3012193	3012411	219	ygeI	conserved hypothetical protein	18 : Unknown function ;
ESCCO1607	1666179	1666397	219	_	conserved hypothetical protein	18 : Unknown function ;
ESCCO4292	4386244	4386462	219	_	conserved hypothetical protein	18 : Unknown function ;
ESCCO3475	3530241	3530456	216	_	conserved hypothetical protein	18 : Unknown function ;
ESCCO0589	616182	616394	213	ybcJ	putative RNA-binding protein	16.3 : Control ; 16.11 : Scavenge (Catabolism) ; 16.6 : Maintain ;
ESCCO4192	4282429	4282641	213	_	conserved hypothetical protein	18 : Unknown function ;
ESCCO1596	1652283	1652486	204	ydfZ	putative selenium carrying protein	7 : Transport and binding proteins ;
ESCCO2687	2758133	2758336	204	_	conserved hypothetical protein, putative Z3866 protein	18 : Unknown function ;
ESCCO4440	4532413	4532616	204	_	Conserved hypothetical protein	18 : Unknown function ;
ESCCO2094	2116905	2117102	198	_	conserved hypothetical protein	18 : Unknown function ;
ESCCO0361	375124	375321	198	_	conserved hypothetical protein	18 : Unknown function ;
ESCCO1549	1600585	1600782	198	_	Conserved hypothetical protein	18 : Unknown function ;
ESCCO2011	2047678	2047866	189	_	conserved hypothetical protein	18 : Unknown function ;
ESCCO1335	1362913	1363092	180	yciG	conserved hypothetical protein	18 : Unknown function ;
ESCCO1861	1913531	1913710	180	yoaH	conserved hypothetical protein	18 : Unknown function ;
ESCCO2938	3014913	3015092	180	_	fragment of conserved hypothetical protein (part 1)	18 : Unknown function ;
ESCCO2248	2286033	2286209	177	_	conserved hypothetical protein	18 : Unknown function ;
ESCCO0322	329852	330025	174	_	fragment of putative regulatory protein mnt (modular protein) (partial)	12 : Regulatory functions ;
ESCCO0903	935282	935455	174	_	fragment of Conserved hypothetical protein from phage (partial)	18 : Unknown function ;
ESCCO1073	1112904	1113077	174	gnsA	putative regulator of phosphatidylethanolamine synthesis	16.8 : Protect ;
ESCCO1425	1455560	1455733	174	_	conserved hypothetical protein	18 : Unknown function ;
ESCCO2305	2344576	2344749	174	_	conserved hypothetical protein	18 : Unknown function ;
ESCCO3481	3535796	3535963	168	yhfG	conserved hypothetical protein	18 : Unknown function ;
ESCCO1812	1866812	1866976	165	_	conserved hypothetical protein	18 : Unknown function ;
ESCCO3565	3630653	3630817	165	yrhD	conserved hypothetical protein	18 : Unknown function ;
ESCCO4387	4475299	4475463	165	_	conserved hypothetical protein	18 : Unknown function ;
ESCCO0743	780759	780917	159	_	conserved hypothetical protein	18 : Unknown function ;
ESCCO3806	3882843	3883001	159	_	conserved hypothetical protein	18 : Unknown function ;
ESCCO2206	2234864	2235019	156	yehE	fragment of conserved hypothetical protein (partial)	18 : Unknown function ;
ESCCO1609	1667012	1667167	156	ynfN	conserved hypothetical protein; Qin prophage	17.2 : Prophage functions ;
ESCCO3129	3208360	3208515	156	_	conserved hypothetical protein	18 : Unknown function ;
ESCCO1007	1045921	1046073	153	_	fragment of conserved hypothetical protein (partial)	18 : Unknown function ;
ESCCO1089	1129374	1129526	153	_	conserved hypothetical protein	18 : Unknown function ;
ESCCO1778	1834209	1834361	153	_	fragment of conserved hypothetical protein (partial)	18 : Unknown function ;
ESCCO2245	2283936	2284088	153	_	fragment of conserved hypothetical protein (partial)	18 : Unknown function ;
ESCCO2516	2576886	2577038	153	_	fragment of conserved hypothetical protein (partial)	18 : Unknown function ;
ESCCO2680	2752621	2752773	153	_	fragment of conserved hypothetical protein (partial)	18 : Unknown function ;
ESCCO4008	4088301	4088453	153	_	conserved hypothetical protein	18 : Unknown function ;
ESCCO4090	4167644	4167796	153	_	fragment of conserved hypothetical protein (partial)	18 : Unknown function ;
ESCCO4303	4397222	4397374	153	_	fragment of conserved hypothetical protein (partial)	18 : Unknown function ;
ESCCO4414	4506808	4506960	153	_	fragment of conserved hypothetical protein (partial)	18 : Unknown function ;
ESCCO1810	1866032	1866181	150	_	conserved hypothetical protein	18 : Unknown function ;
ESCCO2029	2061235	2061384	150	_	conserved hypothetical protein	18 : Unknown function ;
ESCCO2928	3008720	3008869	150	_	Conserved hypothetical protein	18 : Unknown function ;
ESCCO3899	3975220	3975369	150	_	fragment of conserved hypothetical protein (partial)	18 : Unknown function ;
ESCCO4452	4544873	4545022	150	_	conserved hypothetical protein	18 : Unknown function ;
ESCCO4490	4583439	4583585	147	_	conserved hypothetical protein	18 : Unknown function ;
ESCCO3112	3192519	3192653	135	_	fragment of conserved hypothetical protein (partial)	18 : Unknown function ;
ESCCO0693	725601	725717	117	_	fragment of conserved hypothetical protein (partial)	18 : Unknown function ;
ESCCO1288	1317605	1317712	108	ldrB	toxic polypeptide, small	15.8 : Toxin production and resistance ;
ESCCO1241	1272031	1272135	105	_	fragment of conserved hypothetical protein (part 1)	18 : Unknown function ;
ESCCO3266	3346320	3346424	105	yraN	fragment of conserved hypothetical protein (part 1)	18 : Unknown function ;
ESCCO1650	1703767	1703865	99	_	fragment of conserved hypothetical protein (partial)	18 : Unknown function ;
ESCCO1891	1942171	1942260	90	_	fragment of conserved hypothetical protein (partial)	18 : Unknown function ;
ESCCO0347	358042	358128	87	ecpA	fragment of E. coli common pilus (ECP) (partial)	17.2 : Prophage functions ;
ESCCO2469	2526928	2527002	75	_	conserved hypothetical protein	18 : Unknown function ;
ESCCO0327	333206	333247	42	intS	fragment of putative prophage CPS-53 integrase; CPS-53 (KpLE1) prophage (part 2)	17.2 : Prophage functions ;

## Sheet: S. sonnei
Label	Begin	End	Length	Gene	Product	TIGR roles
SHISS4704	4363636	4365621	1986	pflD	fragment of putative formate acetyltransferase 2 (pyruvate formate lyase II) (part 1)	6.3 : Anaerobic ;
SHISS3441	3185574	3187379	1806	ygfK	fragment of putative oxidoreductase, Fe-S subunit (part 1)	18.1 : Enzymes of unknown specificity ;
SHISS1812	1696774	1697973	1200	hipA	regulator with hipB	8 : DNA metabolism ; 12 : Regulatory functions ; 14.2 : Biosynthesis and degradation of murein sacculus and peptidoglycan ;
SHISS1926	1808678	1809874	1197	ydcO	fragment of putative benzoate transporter (part 1)	16.3 : Control ; 7 : Transport and binding proteins ;
SHISS2618	2416597	2417682	1086	yfaL	fragment of adhesin (part 1)	15.9 : Pathogenesis ;
SHISS4915	4580618	4581685	1068	cadA	fragment of lysine decarboxylase 1 (part 1)	6.2 : Amino acids and amines ;
SHISS2103	1949349	1950404	1056	yciW	fragment of putative amidase or amidotransferase (part 1)	6.2 : Amino acids and amines ;
SHISS3612	3339523	3340575	1053	yqiG	fragment of outer membrane usher protein (part 1)	14 : Cell envelope ;
SHISS4452	4118516	4119559	1044	lpfC	fragment of Putative fimbrial usher (part 1)	7 : Transport and binding proteins ;
SHISS2336	2140103	2141140	1038	shiA	fragment of shikimate transporter (part 1)	1.1 : Aromatic amino acid family ; 7.3 : Carbohydrates, organic alcohols, and acids ;
SHISS3927	3629317	3630330	1014	gspA	fragment of general secretory pathway component, cryptic (part 1)	7 : Transport and binding proteins ;
SHISS4920	4584771	4585766	996	cadB	fragment of putative lysine/cadaverine transporter (part 1)	1.2 : Aspartate family ; 7 : Transport and binding proteins ;
SHISS3868	3589459	3590451	993	acrF	fragment of multidrug efflux system protein (part 3)	7 : Transport and binding proteins ; 15.8 : Toxin production and resistance ;
SHISS2563	2360206	2361147	942	yejO	fragment of putative autotransporter outer membrane protein; type V secretion (part 1)	16.1 : Circulate ;
SHISS3615	3341833	3342774	942	yqiG	fragment of outer membrane usher protein (part 2)	14 : Cell envelope ;
SHISS4912	4578412	4579329	918	cadA	fragment of lysine decarboxylase 1 (part 3)	6.2 : Amino acids and amines ;
SHISS0166	168403	169314	912	htrE	fragment of outer membrane usher protein (part 1)	16.8 : Protect ;
SHISS2309	2114886	2115782	897	_	fragment of Porin OmpN (part 1)	7 : Transport and binding proteins ;
SHISS0745	741970	742863	894	nadA	fragment of quinolinate synthase, subunit A (part 1)	4.12 : Pyridine nucleotides ;
SHISS4891	4561657	4562550	894	melB	fragment of melibiose:sodium symporter (part 1)	6 : Energy metabolism ; 7.3 : Carbohydrates, organic alcohols, and acids ;
SHISS4492	4158407	4159279	873	yifB	fragment of putative bifunctional enzyme and transcriptional regulator (part 1)	12 : Regulatory functions ;
SHISS0188	193380	194240	861	dgt	fragment of deoxyguanosine triphosphate triphosphohydrolase (part 1)	2.2 : Nucleotide and nucleoside interconversions ;
SHISS0797	779672	780454	783	_	conserved hypothetical protein from bacteriophage origin	18 : Unknown function ;
SHISS3662	3389333	3390082	750	_	conserved hypothetical protein	18 : Unknown function ;
SHISS5046	4702667	4703395	729	yjgL	fragment of conserved hypothetical protein (part 1)	18 : Unknown function ;
SHISS4767	4436936	4437637	702	arpA	fragment of regulator of acetyl CoA synthetase (part 2)	3.1 : Biosynthesis ; 12 : Regulatory functions ;
SHISS1567	1476945	1477619	675	ynjC	fragment of fused putative transporter subunits of ABC superfamily: membrane components (part 1)	7 : Transport and binding proteins ;
SHISS0883	868154	868828	675	yliE	fragment of conserved hypothetical protein; putative inner membrane protein (part 1)	18 : Unknown function ;
SHISS2492	2284857	2285522	666	_	Putative tail fiber protein (fragment)	17.2 : Prophage functions ;
SHISS2106	1952790	1953443	654	gmr	fragment of modulator of Rnase II stability (part 1)	12 : Regulatory functions ;
SHISS4015	3705842	3706486	645	yhgA	fragment of putative transposase (part 1)	17.3 : Transposon functions ;
SHISS1556	1469352	1469993	642	ynjI	fragment of conserved hypothetical protein; putative inner membrane protein (part 1)	18 : Unknown function ;
SHISS4835	4502772	4503407	636	yjcF	fragment of conserved hypothetical protein (part 1)	18 : Unknown function ;
SHISS2732	2522904	2523518	615	_	putative minor fimbrial subunit	14.1 : Surface structures ;
SHISS1278	1239678	1240280	603	ycgF	fragment of putative cyclic-di-GMP phosphodiesterase; blue-light sensing protein using FAD (BLUF); (part 1)	16.3 : Control ;
SHISS2832	2611829	2612425	597	ypdA	fragment of putative sensory kinase in two-component system with YpdB (part 1)	16.3 : Control ; 12 : Regulatory functions ;
SHISS1966	1841703	1842278	576	ynbB	fragment of putative membrane associated CTP-phosphosubstrate transferase (part 1)	16.3 : Control ; 2.2 : Nucleotide and nucleoside interconversions ;
SHISS2371	2169638	2170198	561	_	fragment of putative propanediol utilization protein: ferredoxin pduS (part 2)	6 : Energy metabolism ;
SHISS5072	4727138	4727689	552	intB	fragment of putative integrase; KpLE2 phage-like element (partial)	17.2 : Prophage functions ;
SHISS4824	4492953	4493495	543	_	conserved hypothetical protein	18 : Unknown function ;
SHISS1471	1394580	1395107	528	pphA	fragment of serine/threonine-specific protein phosphatase 1 (part 2)	11.2 : Protein modification and repair ; 12.3 : Protein interactions ; 15.10 : Adaptations to atypical conditions ;
SHISS5142	4787165	4787686	522	yjjQ	fragment of putative DNA-binding transcriptional regulator (part 1)	12 : Regulatory functions ;
SHISS1303	1253008	1253526	519	umuC	fragment of DNA polymerase V, subunit C (part 1)	8.1 : DNA replication, recombination, and repair ; 15.10 : Adaptations to atypical conditions ;
SHISS1863	1749207	1749707	501	_	fragment of conserved hypothetical protein (partial)	18 : Unknown function ;
SHISS2077	1927989	1928486	498	ycjM	fragment of putative glucosyltransferase (part 2)	16.1 : Circulate ; 6.14 : Biosynthesis and degradation of polysaccharides ;
SHISS1596	1502734	1503231	498	ydjO	fragment of conserved hypothetical protein (part 1)	18 : Unknown function ;
SHISS0151	158902	159387	486	yadC	fragment of putative fimbrial-like adhesin exported protein (part 2)	14.1 : Surface structures ;
SHISS0156	161483	161965	483	yadC	fragment of putative fimbrial-like adhesin exported protein (part 1)	14.1 : Surface structures ;
SHISS3815	3539874	3540353	480	yhcG	fragment of conserved hypothetical protein (partial)	18 : Unknown function ;
SHISS4546	4213982	4214461	480	_	conserved hypothetical protein	18 : Unknown function ;
SHISS3423	3165424	3165882	459	ygeH	fragment of putative transcriptional regulator (partial)	9 : Transcription ; 12.1 : DNA interactions ;
SHISS2016	1879450	1879905	456	_	putative HNH endonuclease from bacteriophage origin	17.2 : Prophage functions ;
SHISS0949	925473	925925	453	_	conserved hypothetical protein	18 : Unknown function ;
SHISS1608	1510886	1511338	453	_	fragment of putative ankyrin repeat regulatory protein (part 4)	12 : Regulatory functions ;
SHISS1770	1662390	1662827	438	_	conserved hypothetical protein from phage origin	17.2 : Prophage functions ;
SHISS4335	4004350	4004787	438	_	conserved hypothetical protein	18 : Unknown function ;
SHISS2811	2587400	2587822	423	cscK	fragment of Fructokinase (EC 2.7.1.4) (partial)	_
SHISS3554	3288311	3288727	417	ygjI	fragment of putative transporter (part 3)	7 : Transport and binding proteins ;
SHISS0268	274680	275093	414	_	conserved hypothetical protein	18 : Unknown function ;
SHISS1771	1662828	1663241	414	_	conserved hypothetical protein frmo bacteriophage origin; putative coiled-coil	17.2 : Prophage functions ;
SHISS0154	160285	160695	411	insC	IS2 insertion element repressor InsA; KpLE2 phage-like element	17.2 : Prophage functions ;
SHISS0555	537255	537665	411	insC	IS2 insertion element repressor InsA; CP4-44 prophage	17.2 : Prophage functions ; 17.3 : Transposon functions ;
SHISS0787	773997	774407	411	insC	IS2 insertion element repressor InsA; CP4-44 prophage	17.2 : Prophage functions ; 17.3 : Transposon functions ;
SHISS1112	1088659	1089069	411	insC	IS2 insertion element repressor InsA; CP4-44 prophage	17.2 : Prophage functions ; 17.3 : Transposon functions ;
SHISS1282	1241406	1241816	411	insC	IS2 insertion element repressor InsA; KpLE2 phage-like element	17.2 : Prophage functions ;
SHISS1748	1646383	1646793	411	insC	IS2 insertion element repressor InsA; CP4-44 prophage	17.2 : Prophage functions ; 17.3 : Transposon functions ;
SHISS1865	1751249	1751659	411	insC	IS2 insertion element repressor InsA; CP4-44 prophage	17.2 : Prophage functions ; 17.3 : Transposon functions ;
SHISS1970	1844011	1844421	411	insC	IS2 insertion element repressor InsA; CP4-44 prophage	17.2 : Prophage functions ; 17.3 : Transposon functions ;
SHISS2185	2010698	2011108	411	insC	IS2 insertion element repressor InsA; CP4-44 prophage	17.2 : Prophage functions ; 17.3 : Transposon functions ;
SHISS2568	2364129	2364539	411	insC	IS2 insertion element repressor InsA; KpLE2 phage-like element	17.2 : Prophage functions ;
SHISS2664	2459242	2459652	411	elaD	fragment of putative enzyme (partial)	18.1 : Enzymes of unknown specificity ;
SHISS0779	768193	768600	408	_	HTH-type transcriptional regulator dicA (Repressor protein of division inhibition gene dicA) froml bacteriophage origin	17.2 : Prophage functions ;
SHISS1973	1845643	1846050	408	_	conserved hypothetical protein; putative exported protein	18 : Unknown function ;
SHISS3047	2828271	2828672	402	_	conserved hypothetical protein, putative transposase, IS3 family	18 : Unknown function ;
SHISS0159	163579	163977	399	yadM	fragment of putative fimbrial-like adhesin exported protein (partial)	14.1 : Surface structures ;
SHISS4044	3731116	3731505	390	yieK	fragment of putative 6-phosphogluconolactonase (part 1)	6.9 : Pentose phosphate pathway ;
SHISS2542	2337838	2338224	387	_	conserved hypothetical protein	18 : Unknown function ;
SHISS1597	1503173	1503550	378	ydjO	fragment of conserved hypothetical protein (part 2)	18 : Unknown function ;
SHISS3666	3395584	3395949	366	_	fragment of transposase, IS110 family (partial)	17.3 : Transposon functions ;
SHISS0951	926127	926489	363	_	conserved hypothetical protein	18 : Unknown function ;
SHISS2174	2002931	2003287	357	_	conserved hypothetical protein from phage origin	17.2 : Prophage functions ;
SHISS3730	3453454	3453795	342	yhaC	fragment of conserved hypothetical protein (part 1)	18 : Unknown function ;
SHISS3816	3540334	3540675	342	_	conserved hypothetical protein	18 : Unknown function ;
SHISS0783	770552	770890	339	_	transposase ORF A, IS3 family	17.3 : Transposon functions ;
SHISS2331	2135829	2136167	339	_	transposase ORF A, IS3 family	17.3 : Transposon functions ;
SHISS2626	2424011	2424349	339	_	transposase ORF A, IS3 family	17.3 : Transposon functions ;
SHISS2810	2587028	2587366	339	_	transposase ORF A, IS3 family	17.3 : Transposon functions ;
SHISS4100	3778677	3779015	339	_	transposase ORF A, IS3 family	17.3 : Transposon functions ;
SHISS4454	4120360	4120698	339	_	transposase ORF A, IS3 family	17.3 : Transposon functions ;
SHISS5076	4729084	4729422	339	_	transposase ORF A, IS3 family	17.3 : Transposon functions ;
SHISS4502	4169367	4169705	339	_	fragment of conserved hypothetical protein (partial)	18 : Unknown function ;
SHISS3665	3395252	3395587	336	_	fragment of conserved hypothetical protein, putative transposase ORF1, IS66 family (partial)	18 : Unknown function ;
SHISS4547	4214458	4214793	336	_	fragment of conserved hypothetical protein (part 3)	18 : Unknown function ;
SHISS0852	831507	831839	333	fiu	fragment of putative TonB-dependent iron outer membrane transporter (part 1)	15.10 : Adaptations to atypical conditions ;
SHISS3308	3044646	3044978	333	_	fragment of conserved hypothetical protein (part 1)	18 : Unknown function ;
SHISS0028	23375	23701	327	_	fragment of conserved hypothetical protein; putative exported protein; putative bacterial adhesin (part 1)	18 : Unknown function ;
SHISS4768	4437637	4437957	321	arpA	fragment of regulator of acetyl CoA synthetase (part 1)	3.1 : Biosynthesis ; 12 : Regulatory functions ;
SHISS3420	3163148	3163465	318	yqeK	fragment of conserved hypothetical protein (partial)	18 : Unknown function ;
SHISS2152	1988989	1989303	315	_	Phage tail fiber repeat 2 (fragment)	17.2 : Prophage functions ;
SHISS2344	2147944	2148258	315	shiA	fragment of shikimate transporter (part 1)	1.1 : Aromatic amino acid family ; 7.3 : Carbohydrates, organic alcohols, and acids ;
SHISS4686	4345990	4346304	315	_	iso-IS1 InsB protein, putative transposase	17.3 : Transposon functions ;
SHISS3163	2923043	2923354	312	grpE	fragment of heat shock protein HSP70 cofactor (part 1)	11.3 : Protein folding and stabilization ; 15.1 : Cell division ;
SHISS4922	4587369	4587668	300	cadC	fragment of DNA-binding transcriptional activator (part 1)	6.2 : Amino acids and amines ; 9 : Transcription ; 12.1 : DNA interactions ;
SHISS0956	929565	929861	297	_	fragment of putative DNA primase from prophage (possibly fragment) (part 2)	17.2 : Prophage functions ;
SHISS2157	1991251	1991544	294	_	fragment of Lysis protein S homolog from lambdoid prophage (partial)	17.2 : Prophage functions ;
SHISS5092	4740841	4741134	294	_	conserved hypothetical protein	18 : Unknown function ;
SHISS1322	1271438	1271728	291	fliD	fragment of Flagellar hook-associated protein 2 (HAP2) (Filament cap protein) (Flagellar cap protein) (part 1)	14.1 : Surface structures ; 15.2 : Chemotaxis and motility ;
SHISS1765	1659041	1659331	291	_	putative regulator of the C1 family (possibly fragment)	17.2 : Prophage functions ;
SHISS4098	3777203	3777493	291	_	fragment of conserved hypothetical protein (partial)	18 : Unknown function ;
SHISS4252	3922539	3922829	291	_	fragment of putative membrane protein, (partial)	18 : Unknown function ;
SHISS2273	2087954	2088241	288	yncK	conserved hypothetical protein, putative transposase (fragment)	18 : Unknown function ;
SHISS4793	4461330	4461617	288	_	conserved hypothetical protein; putative exported protein	18 : Unknown function ;
SHISS2145	1985246	1985527	282	_	putative tail component	17.2 : Prophage functions ;
SHISS4041	3729979	3730260	282	cbrC	fragment of conserved hypothetical protein (partial)	18 : Unknown function ;
SHISS0278	285958	286236	279	yhhI	fragment of putative transposase (partial)	17.3 : Transposon functions ;
SHISS4489	4157396	4157674	279	yifB	fragment of putative bifunctional enzyme and transcriptional regulator (part 3)	12 : Regulatory functions ;
SHISS0007	7252	7527	276	insA	IS1 repressor protein InsA	17.3 : Transposon functions ;
SHISS0030	24559	24834	276	insA	IS1 repressor protein InsA	17.3 : Transposon functions ;
SHISS0046	41793	42068	276	insA	IS1 repressor protein InsA	17.3 : Transposon functions ;
SHISS0086	86575	86850	276	insA	IS1 repressor protein InsA	17.3 : Transposon functions ;
SHISS0096	97694	97969	276	insA	IS1 repressor protein InsA	17.3 : Transposon functions ;
SHISS0152	159429	159704	276	insA	IS1 repressor protein InsA	17.3 : Transposon functions ;
SHISS0165	168099	168374	276	insA	IS1 repressor protein InsA	17.3 : Transposon functions ;
SHISS0189	194269	194544	276	insA	IS1 repressor protein InsA	17.3 : Transposon functions ;
SHISS0294	298319	298594	276	insA	IS1 repressor protein InsA	17.3 : Transposon functions ;
SHISS0317	319871	320146	276	insA	IS1 repressor protein InsA	17.3 : Transposon functions ;
SHISS0331	331492	331767	276	_	Insertion element IS1 1/2/3/4/5/6 protein insA (IS1a/IS1b/IS1c/IS1d)	17.3 : Transposon functions ;
SHISS0338	336283	336558	276	_	Insertion element IS1 1/2/3/4/5/6 protein insA (IS1a/IS1b/IS1c/IS1d)	17.3 : Transposon functions ;
SHISS0346	344645	344920	276	_	Insertion element IS1 1/2/3/4/5/6 protein insA (IS1a/IS1b/IS1c/IS1d)	17.3 : Transposon functions ;
SHISS0395	387792	388067	276	_	Insertion element IS1 protein insA	17.3 : Transposon functions ;
SHISS0440	431754	432029	276	_	Insertion element IS1 1/2/3/4/5/6 protein insA (IS1a/IS1b/IS1c/IS1d)	17.3 : Transposon functions ;
SHISS0444	433657	433932	276	_	Insertion element IS1 1/2/3/4/5/6 protein insA (IS1a/IS1b/IS1c/IS1d)	17.3 : Transposon functions ;
SHISS0530	519005	519280	276	_	Insertion element IS1 1/2/3/4/5/6 protein insA (IS1a/IS1b/IS1c/IS1d)	17.3 : Transposon functions ;
SHISS0543	529184	529459	276	_	Insertion element IS1 1/2/3/4/5/6 protein insA (IS1a/IS1b/IS1c/IS1d)	17.3 : Transposon functions ;
SHISS0549	532625	532900	276	_	Insertion element IS1 1/2/3/4/5/6 protein insA (IS1a/IS1b/IS1c/IS1d)	17.3 : Transposon functions ;
SHISS0558	539055	539330	276	_	Insertion element IS1 protein insA	17.3 : Transposon functions ;
SHISS0565	545765	546040	276	_	Insertion element IS1 1/2/3/4/5/6 protein insA (IS1a/IS1b/IS1c/IS1d)	17.3 : Transposon functions ;
SHISS0606	596201	596476	276	_	Insertion element IS1 1/2/3/4/5/6 protein insA (IS1a/IS1b/IS1c/IS1d)	17.3 : Transposon functions ;
SHISS0623	611139	611414	276	_	Insertion element IS1 1/2/3/4/5/6 protein insA (IS1a/IS1b/IS1c/IS1d)	17.3 : Transposon functions ;
SHISS0628	615780	616055	276	_	Insertion element IS1 1/2/3/4/5/6 protein insA (IS1a/IS1b/IS1c/IS1d)	17.3 : Transposon functions ;
SHISS0673	661556	661831	276	_	Insertion element IS1 1/2/3/4/5/6 protein insA (IS1a/IS1b/IS1c/IS1d)	17.3 : Transposon functions ;
SHISS0702	697681	697956	276	_	Insertion element IS1 1/2/3/4/5/6 protein insA (IS1a/IS1b/IS1c/IS1d)	17.3 : Transposon functions ;
SHISS0708	701379	701654	276	_	IS1 repressor protein insA	17.2 : Prophage functions ; 17.3 : Transposon functions ;
SHISS0800	782259	782534	276	_	Insertion element IS1 protein insA	17.3 : Transposon functions ;
SHISS0884	868857	869132	276	_	Insertion element IS1 1/2/3/4/5/6 protein insA (IS1a/IS1b/IS1c/IS1d)	17.3 : Transposon functions ;
SHISS0937	914988	915263	276	_	Insertion element IS1 1/2/3/4/5/6 protein insA (IS1a/IS1b/IS1c/IS1d)	17.3 : Transposon functions ;
SHISS0945	924091	924366	276	_	Insertion element IS1 1/2/3/4/5/6 protein insA (IS1a/IS1b/IS1c/IS1d)	17.3 : Transposon functions ;
SHISS0987	962861	963136	276	_	Insertion element IS1 1/2/3/4/5/6 protein insA (IS1a/IS1b/IS1c/IS1d)	17.3 : Transposon functions ;
SHISS1030	1015204	1015479	276	_	Insertion element IS1 1/2/3/4/5/6 protein insA (IS1a/IS1b/IS1c/IS1d)	17.3 : Transposon functions ;
SHISS1062	1046364	1046639	276	_	Insertion element IS1 1/2/3/4/5/6 protein insA (IS1a/IS1b/IS1c/IS1d)	17.3 : Transposon functions ;
SHISS1071	1050890	1051165	276	_	Insertion element IS1 protein insA	17.3 : Transposon functions ;
SHISS1092	1070565	1070840	276	_	Insertion element IS1 1/2/3/4/5/6 protein insA (IS1a/IS1b/IS1c/IS1d)	17.3 : Transposon functions ;
SHISS1136	1108023	1108298	276	_	Insertion element IS1 1/2/3/4/5/6 protein insA (IS1a/IS1b/IS1c/IS1d)	17.3 : Transposon functions ;
SHISS1141	1110613	1110888	276	_	Insertion element IS1 1/2/3/4/5/6 protein insA (IS1a/IS1b/IS1c/IS1d)	17.3 : Transposon functions ;
SHISS1160	1130747	1131022	276	_	Insertion element IS1 1/2/3/4/5/6 protein insA (IS1a/IS1b/IS1c/IS1d)	17.3 : Transposon functions ;
SHISS1164	1131916	1132191	276	_	Insertion element IS1 1/2/3/4/5/6 protein insA (IS1a/IS1b/IS1c/IS1d)	17.3 : Transposon functions ;
SHISS1195	1159982	1160257	276	_	Insertion element IS1 1/2/3/4/5/6 protein insA (IS1a/IS1b/IS1c/IS1d)	17.3 : Transposon functions ;
SHISS1279	1240335	1240610	276	_	Insertion element IS1 1/2/3/4/5/6 protein insA (IS1a/IS1b/IS1c/IS1d)	17.3 : Transposon functions ;
SHISS1298	1250759	1251034	276	_	Insertion element IS1 1/2/3/4/5/6 protein insA (IS1a/IS1b/IS1c/IS1d)	17.3 : Transposon functions ;
SHISS1301	1251809	1252084	276	_	Insertion element IS1 protein insA	17.3 : Transposon functions ;
SHISS1326	1274774	1275049	276	_	Insertion element IS1 1/2/3/4/5/6 protein insA (IS1a/IS1b/IS1c/IS1d)	17.3 : Transposon functions ;
SHISS1370	1312635	1312910	276	_	Insertion element IS1 1/2/3/4/5/6 protein insA (IS1a/IS1b/IS1c/IS1d)	17.3 : Transposon functions ;
SHISS1411	1343279	1343554	276	_	Insertion element IS1 1/2/3/4/5/6 protein insA (IS1a/IS1b/IS1c/IS1d)	17.3 : Transposon functions ;
SHISS1433	1363177	1363452	276	_	Insertion element IS1 1/2/3/4/5/6 protein insA (IS1a/IS1b/IS1c/IS1d)	17.3 : Transposon functions ;
SHISS1437	1367488	1367763	276	_	Insertion element IS1 1/2/3/4/5/6 protein insA (IS1a/IS1b/IS1c/IS1d)	17.3 : Transposon functions ;
SHISS1462	1388152	1388427	276	_	Insertion element IS1 1/2/3/4/5/6 protein insA (IS1a/IS1b/IS1c/IS1d)	17.3 : Transposon functions ;
SHISS1470	1394466	1394741	276	_	Insertion element IS1 1/2/3/4/5/6 protein insA (IS1a/IS1b/IS1c/IS1d)	17.3 : Transposon functions ;
SHISS1477	1397070	1397345	276	_	Insertion element IS1 1/2/3/4/5/6 protein insA (IS1a/IS1b/IS1c/IS1d)	17.3 : Transposon functions ;
SHISS1509	1425696	1425971	276	_	Insertion element IS1 1/2/3/4/5/6 protein insA (IS1a/IS1b/IS1c/IS1d)	17.3 : Transposon functions ;
SHISS1535	1448708	1448983	276	_	Insertion element IS1 1/2/3/4/5/6 protein insA (IS1a/IS1b/IS1c/IS1d)	17.3 : Transposon functions ;
SHISS1554	1469010	1469285	276	_	Insertion element IS1 1/2/3/4/5/6 protein insA (IS1a/IS1b/IS1c/IS1d)	17.3 : Transposon functions ;
SHISS1561	1473238	1473513	276	_	Insertion element IS1 1/2/3/4/5/6 protein insA (IS1a/IS1b/IS1c/IS1d)	17.3 : Transposon functions ;
SHISS1582	1489979	1490254	276	_	Insertion element IS1 1/2/3/4/5/6 protein insA (IS1a/IS1b/IS1c/IS1d)	17.3 : Transposon functions ;
SHISS1611	1512310	1512585	276	_	Insertion element IS1 1/2/3/4/5/6 protein insA (IS1a/IS1b/IS1c/IS1d)	17.3 : Transposon functions ;
SHISS1632	1533555	1533830	276	_	Insertion element IS1 1/2/3/4/5/6 protein insA (IS1a/IS1b/IS1c/IS1d)	17.3 : Transposon functions ;
SHISS1640	1538899	1539174	276	_	Insertion element IS1 1/2/3/4/5/6 protein insA (IS1a/IS1b/IS1c/IS1d)	17.3 : Transposon functions ;
SHISS1644	1541355	1541630	276	_	Insertion element IS1 1/2/3/4/5/6 protein insA (IS1a/IS1b/IS1c/IS1d)	17.3 : Transposon functions ;
SHISS1759	1656298	1656573	276	_	Insertion element IS1 1/2/3/4/5/6 protein insA (IS1a/IS1b/IS1c/IS1d)	17.3 : Transposon functions ;
SHISS1774	1666575	1666850	276	_	Insertion element IS1 1/2/3/4/5/6 protein insA (IS1a/IS1b/IS1c/IS1d)	17.3 : Transposon functions ;
SHISS1784	1675565	1675840	276	_	Insertion element IS1 1/2/3/4/5/6 protein insA (IS1a/IS1b/IS1c/IS1d)	17.3 : Transposon functions ;
SHISS1797	1686296	1686571	276	_	Insertion element IS1 protein insA	17.3 : Transposon functions ;
SHISS1804	1691734	1692009	276	_	Insertion element IS1 1/2/3/4/5/6 protein insA (IS1a/IS1b/IS1c/IS1d)	17.3 : Transposon functions ;
SHISS1847	1734781	1735056	276	_	Insertion element IS1 1/2/3/4/5/6 protein insA (IS1a/IS1b/IS1c/IS1d)	17.3 : Transposon functions ;
SHISS1880	1766067	1766342	276	_	Insertion element IS1 1/2/3/4/5/6 protein insA (IS1a/IS1b/IS1c/IS1d)	17.3 : Transposon functions ;
SHISS1903	1792133	1792408	276	_	Insertion element IS1 1/2/3/4/5/6 protein insA (IS1a/IS1b/IS1c/IS1d)	17.3 : Transposon functions ;
SHISS1912	1796170	1796445	276	_	Insertion element IS1 1/2/3/4/5/6 protein insA (IS1a/IS1b/IS1c/IS1d)	17.3 : Transposon functions ;
SHISS1928	1810791	1811066	276	_	Insertion element IS1 1/2/3/4/5/6 protein insA (IS1a/IS1b/IS1c/IS1d)	17.3 : Transposon functions ;
SHISS1938	1815045	1815320	276	_	Insertion element IS1 1/2/3/4/5/6 protein insA (IS1a/IS1b/IS1c/IS1d)	17.3 : Transposon functions ;
SHISS1957	1830866	1831141	276	_	Insertion element IS1 1/2/3/4/5/6 protein insA (IS1a/IS1b/IS1c/IS1d)	17.3 : Transposon functions ;
SHISS2010	1877008	1877283	276	_	Insertion element IS1 1/2/3/4/5/6 protein insA (IS1a/IS1b/IS1c/IS1d)	17.3 : Transposon functions ;
SHISS2018	1880524	1880799	276	_	Insertion element IS1 1/2/3/4/5/6 protein insA (IS1a/IS1b/IS1c/IS1d)	17.3 : Transposon functions ;
SHISS2043	1899898	1900173	276	_	Insertion element IS1 1/2/3/4/5/6 protein insA (IS1a/IS1b/IS1c/IS1d)	17.3 : Transposon functions ;
SHISS2049	1905575	1905850	276	_	Insertion element IS1 1/2/3/4/5/6 protein insA (IS1a/IS1b/IS1c/IS1d)	17.3 : Transposon functions ;
SHISS2054	1908129	1908404	276	_	Insertion element IS1 1/2/3/4/5/6 protein insA (IS1a/IS1b/IS1c/IS1d)	17.3 : Transposon functions ;
SHISS2060	1912956	1913231	276	_	Insertion element IS1 1/2/3/4/5/6 protein insA (IS1a/IS1b/IS1c/IS1d)	17.3 : Transposon functions ;
SHISS2066	1918214	1918489	276	_	Insertion element IS1 1/2/3/4/5/6 protein insA (IS1a/IS1b/IS1c/IS1d)	17.3 : Transposon functions ;
SHISS2122	1964536	1964811	276	_	Insertion element IS1 1/2/3/4/5/6 protein insA (IS1a/IS1b/IS1c/IS1d)	17.3 : Transposon functions ;
SHISS2140	1983273	1983548	276	_	Insertion element IS1 1/2/3/4/5/6 protein insA (IS1a/IS1b/IS1c/IS1d)	17.3 : Transposon functions ;
SHISS2175	2003415	2003690	276	_	Insertion element IS1 1/2/3/4/5/6 protein insA (IS1a/IS1b/IS1c/IS1d)	17.3 : Transposon functions ;
SHISS2197	2019336	2019611	276	_	Insertion element IS1 1/2/3/4/5/6 protein insA (IS1a/IS1b/IS1c/IS1d)	17.3 : Transposon functions ;
SHISS2259	2078990	2079265	276	_	Insertion element IS1 1/2/3/4/5/6 protein insA (IS1a/IS1b/IS1c/IS1d)	17.3 : Transposon functions ;
SHISS2275	2089227	2089502	276	_	Insertion element IS1 1/2/3/4/5/6 protein insA (IS1a/IS1b/IS1c/IS1d)	17.3 : Transposon functions ;
SHISS2310	2115811	2116086	276	_	Insertion element IS1 1/2/3/4/5/6 protein insA (IS1a/IS1b/IS1c/IS1d)	17.3 : Transposon functions ;
SHISS2337	2141169	2141444	276	_	Insertion element IS1 1/2/3/4/5/6 protein insA (IS1a/IS1b/IS1c/IS1d)	17.3 : Transposon functions ;
SHISS2346	2148696	2148971	276	_	Insertion element IS1 1/2/3/4/5/6 protein insA (IS1a/IS1b/IS1c/IS1d)	17.3 : Transposon functions ;
SHISS2431	2237171	2237446	276	_	Insertion element IS1 1/2/3/4/5/6 protein insA (IS1a/IS1b/IS1c/IS1d)	17.3 : Transposon functions ;
SHISS2443	2246275	2246550	276	_	Insertion element IS1 1/2/3/4/5/6 protein insA (IS1a/IS1b/IS1c/IS1d)	17.3 : Transposon functions ;
SHISS2463	2262634	2262909	276	_	Insertion element IS1 1/2/3/4/5/6 protein insA (IS1a/IS1b/IS1c/IS1d)	17.3 : Transposon functions ;
SHISS2473	2270058	2270333	276	_	Insertion element IS1 1/2/3/4/5/6 protein insA (IS1a/IS1b/IS1c/IS1d)	17.3 : Transposon functions ;
SHISS2485	2279172	2279447	276	_	Insertion element IS1 1/2/3/4/5/6 protein insA (IS1a/IS1b/IS1c/IS1d)	17.3 : Transposon functions ;
SHISS2597	2387622	2387897	276	_	Insertion element IS1 1/2/3/4/5/6 protein insA (IS1a/IS1b/IS1c/IS1d)	17.3 : Transposon functions ;
SHISS2611	2406924	2407199	276	_	Insertion element IS1 1/2/3/4/5/6 protein insA (IS1a/IS1b/IS1c/IS1d)	17.3 : Transposon functions ;
SHISS2662	2458422	2458697	276	_	Insertion element IS1 1/2/3/4/5/6 protein insA (IS1a/IS1b/IS1c/IS1d)	17.3 : Transposon functions ;
SHISS2666	2460131	2460406	276	_	Insertion element IS1 1/2/3/4/5/6 protein insA (IS1a/IS1b/IS1c/IS1d)	17.3 : Transposon functions ;
SHISS2702	2494908	2495183	276	_	Insertion element IS1 1/2/3/4/5/6 protein insA (IS1a/IS1b/IS1c/IS1d)	17.3 : Transposon functions ;
SHISS2744	2536699	2536974	276	_	Insertion element IS1 1/2/3/4/5/6 protein insA (IS1a/IS1b/IS1c/IS1d)	17.3 : Transposon functions ;
SHISS2755	2543678	2543953	276	_	Insertion element IS1 1/2/3/4/5/6 protein insA (IS1a/IS1b/IS1c/IS1d)	17.3 : Transposon functions ;
SHISS2790	2573202	2573477	276	_	Insertion element IS1 1/2/3/4/5/6 protein insA (IS1a/IS1b/IS1c/IS1d)	17.3 : Transposon functions ;
SHISS2807	2585532	2585807	276	_	Insertion element IS1 1/2/3/4/5/6 protein insA (IS1a/IS1b/IS1c/IS1d)	17.3 : Transposon functions ;
SHISS2833	2612454	2612729	276	_	Insertion element IS1 1/2/3/4/5/6 protein insA (IS1a/IS1b/IS1c/IS1d)	17.3 : Transposon functions ;
SHISS3048	2828792	2829067	276	_	Insertion element IS1 1/2/3/4/5/6 protein insA (IS1a/IS1b/IS1c/IS1d)	17.3 : Transposon functions ;
SHISS3118	2890790	2891065	276	_	Insertion element IS1 1/2/3/4/5/6 protein insA (IS1a/IS1b/IS1c/IS1d)	17.3 : Transposon functions ;
SHISS3127	2896352	2896627	276	_	Insertion element IS1 1/2/3/4/5/6 protein insA (IS1a/IS1b/IS1c/IS1d)	17.3 : Transposon functions ;
SHISS3143	2909675	2909950	276	_	Insertion element IS1 1/2/3/4/5/6 protein insA (IS1a/IS1b/IS1c/IS1d)	17.3 : Transposon functions ;
SHISS3192	2944651	2944926	276	_	Insertion element IS1 1/2/3/4/5/6 protein insA (IS1a/IS1b/IS1c/IS1d)	17.3 : Transposon functions ;
SHISS3196	2946231	2946506	276	_	Insertion element IS1 1/2/3/4/5/6 protein insA (IS1a/IS1b/IS1c/IS1d)	17.3 : Transposon functions ;
SHISS3281	3023481	3023756	276	_	Insertion element IS1 protein insA	17.3 : Transposon functions ;
SHISS3336	3069871	3070146	276	_	Insertion element IS1 1/2/3/4/5/6 protein insA (IS1a/IS1b/IS1c/IS1d)	17.3 : Transposon functions ;
SHISS3342	3074403	3074678	276	_	Insertion element IS1 1/2/3/4/5/6 protein insA (IS1a/IS1b/IS1c/IS1d)	17.3 : Transposon functions ;
SHISS3417	3161564	3161839	276	_	Insertion element IS1 1/2/3/4/5/6 protein insA (IS1a/IS1b/IS1c/IS1d)	17.3 : Transposon functions ;
SHISS3489	3237528	3237803	276	_	Insertion element IS1 1/2/3/4/5/6 protein insA (IS1a/IS1b/IS1c/IS1d)	17.3 : Transposon functions ;
SHISS3533	3271706	3271981	276	_	Insertion element IS1 1/2/3/4/5/6 protein insA (IS1a/IS1b/IS1c/IS1d)	17.3 : Transposon functions ;
SHISS3553	3288007	3288282	276	_	Insertion element IS1 1/2/3/4/5/6 protein insA (IS1a/IS1b/IS1c/IS1d)	17.3 : Transposon functions ;
SHISS3556	3289171	3289446	276	_	Insertion element IS1 1/2/3/4/5/6 protein insA (IS1a/IS1b/IS1c/IS1d)	17.3 : Transposon functions ;
SHISS3660	3388766	3389041	276	_	Insertion element IS1 1/2/3/4/5/6 protein insA (IS1a/IS1b/IS1c/IS1d)	17.3 : Transposon functions ;
SHISS3685	3416065	3416340	276	_	Insertion element IS1 1/2/3/4/5/6 protein insA (IS1a/IS1b/IS1c/IS1d)	17.3 : Transposon functions ;
SHISS3728	3452735	3453010	276	_	Insertion element IS1 1/2/3/4/5/6 protein insA (IS1a/IS1b/IS1c/IS1d)	17.3 : Transposon functions ;
SHISS3742	3463926	3464201	276	_	Insertion element IS1 1/2/3/4/5/6 protein insA (IS1a/IS1b/IS1c/IS1d)	17.3 : Transposon functions ;
SHISS3869	3590480	3590755	276	_	Insertion element IS1 1/2/3/4/5/6 protein insA (IS1a/IS1b/IS1c/IS1d)	17.3 : Transposon functions ;
SHISS3871	3590956	3591231	276	_	Insertion element IS1 1/2/3/4/5/6 protein insA (IS1a/IS1b/IS1c/IS1d)	17.3 : Transposon functions ;
SHISS3929	3630619	3630894	276	_	Insertion element IS1 1/2/3/4/5/6 protein insA (IS1a/IS1b/IS1c/IS1d)	17.3 : Transposon functions ;
SHISS3968	3662351	3662626	276	_	Insertion element IS1 1/2/3/4/5/6 protein insA (IS1a/IS1b/IS1c/IS1d)	17.3 : Transposon functions ;
SHISS4017	3706843	3707118	276	_	Insertion element IS1 protein insA	17.3 : Transposon functions ;
SHISS4029	3721926	3722201	276	_	Insertion element IS1 1/2/3/4/5/6 protein insA (IS1a/IS1b/IS1c/IS1d)	17.3 : Transposon functions ;
SHISS4038	3728858	3729133	276	_	Insertion element IS1 1/2/3/4/5/6 protein insA (IS1a/IS1b/IS1c/IS1d)	17.3 : Transposon functions ;
SHISS4043	3730790	3731065	276	_	Insertion element IS1 1/2/3/4/5/6 protein insA (IS1a/IS1b/IS1c/IS1d)	17.3 : Transposon functions ;
SHISS4064	3751520	3751795	276	_	Insertion element IS1 protein insA	17.3 : Transposon functions ;
SHISS4096	3776487	3776762	276	_	Insertion element IS1 1/2/3/4/5/6 protein insA (IS1a/IS1b/IS1c/IS1d)	17.3 : Transposon functions ;
SHISS4107	3781528	3781803	276	_	Insertion element IS1 1/2/3/4/5/6 protein insA (IS1a/IS1b/IS1c/IS1d)	17.3 : Transposon functions ;
SHISS4115	3786393	3786668	276	_	Insertion element IS1 1/2/3/4/5/6 protein insA (IS1a/IS1b/IS1c/IS1d)	17.3 : Transposon functions ;
SHISS4164	3829690	3829965	276	_	Insertion element IS1 1/2/3/4/5/6 protein insA (IS1a/IS1b/IS1c/IS1d)	17.3 : Transposon functions ;
SHISS4185	3854083	3854358	276	_	Insertion element IS1 1/2/3/4/5/6 protein insA (IS1a/IS1b/IS1c/IS1d)	17.3 : Transposon functions ;
SHISS4193	3862255	3862530	276	_	Insertion element IS1 1/2/3/4/5/6 protein insA (IS1a/IS1b/IS1c/IS1d)	17.3 : Transposon functions ;
SHISS4261	3930215	3930490	276	_	Insertion element IS1 1/2/3/4/5/6 protein insA (IS1a/IS1b/IS1c/IS1d)	17.3 : Transposon functions ;
SHISS4287	3954777	3955052	276	_	Insertion element IS1 protein insA	17.3 : Transposon functions ;
SHISS4311	3975940	3976215	276	_	Insertion element IS1 1/2/3/4/5/6 protein insA (IS1a/IS1b/IS1c/IS1d)	17.3 : Transposon functions ;
SHISS4343	4013699	4013974	276	_	Insertion element IS1 1/2/3/4/5/6 protein insA (IS1a/IS1b/IS1c/IS1d)	17.3 : Transposon functions ;
SHISS4389	4054340	4054615	276	_	Insertion element IS1 1/2/3/4/5/6 protein insA (IS1a/IS1b/IS1c/IS1d)	17.3 : Transposon functions ;
SHISS4450	4117718	4117993	276	_	Insertion element IS1 protein insA	17.3 : Transposon functions ;
SHISS4490	4157716	4157991	276	_	Insertion element IS1 1/2/3/4/5/6 protein insA (IS1a/IS1b/IS1c/IS1d)	17.3 : Transposon functions ;
SHISS4550	4215517	4215792	276	_	Insertion element IS1 1/2/3/4/5/6 protein insA (IS1a/IS1b/IS1c/IS1d)	17.3 : Transposon functions ;
SHISS4601	4261485	4261760	276	_	Insertion element IS1 protein insA	17.3 : Transposon functions ;
SHISS4627	4292069	4292344	276	_	Insertion element IS1 1/2/3/4/5/6 protein insA (IS1a/IS1b/IS1c/IS1d)	17.3 : Transposon functions ;
SHISS4636	4301303	4301578	276	_	Insertion element IS1 1/2/3/4/5/6 protein insA (IS1a/IS1b/IS1c/IS1d)	17.3 : Transposon functions ;
SHISS4766	4436632	4436907	276	_	Insertion element IS1 protein insA	17.3 : Transposon functions ;
SHISS4833	4502008	4502283	276	_	Insertion element IS1 1/2/3/4/5/6 protein insA (IS1a/IS1b/IS1c/IS1d)	17.3 : Transposon functions ;
SHISS4841	4508782	4509057	276	_	Insertion element IS1 1/2/3/4/5/6 protein insA (IS1a/IS1b/IS1c/IS1d)	17.3 : Transposon functions ;
SHISS4895	4564656	4564931	276	_	Insertion element IS1 1/2/3/4/5/6 protein insA (IS1a/IS1b/IS1c/IS1d)	17.3 : Transposon functions ;
SHISS4936	4599939	4600214	276	_	Insertion element IS1 1/2/3/4/5/6 protein insA (IS1a/IS1b/IS1c/IS1d)	17.3 : Transposon functions ;
SHISS4950	4610566	4610841	276	_	Insertion element IS1 1/2/3/4/5/6 protein insA (IS1a/IS1b/IS1c/IS1d)	17.3 : Transposon functions ;
SHISS4974	4636981	4637256	276	_	Insertion element IS1 1/2/3/4/5/6 protein insA (IS1a/IS1b/IS1c/IS1d)	17.3 : Transposon functions ;
SHISS5000	4654431	4654706	276	_	Insertion element IS1 1/2/3/4/5/6 protein insA (IS1a/IS1b/IS1c/IS1d)	17.3 : Transposon functions ;
SHISS5043	4701509	4701784	276	_	Insertion element IS1 1/2/3/4/5/6 protein insA (IS1a/IS1b/IS1c/IS1d)	17.3 : Transposon functions ;
SHISS5048	4703752	4704027	276	_	Insertion element IS1 1/2/3/4/5/6 protein insA (IS1a/IS1b/IS1c/IS1d)	17.3 : Transposon functions ;
SHISS5057	4709881	4710156	276	_	Insertion element IS1 1/2/3/4/5/6 protein insA (IS1a/IS1b/IS1c/IS1d)	17.3 : Transposon functions ;
SHISS5089	4739432	4739707	276	_	Insertion element IS1 1/2/3/4/5/6 protein insA (IS1a/IS1b/IS1c/IS1d)	17.3 : Transposon functions ;
SHISS5093	4741255	4741530	276	_	Insertion element IS1 1/2/3/4/5/6 protein insA (IS1a/IS1b/IS1c/IS1d)	17.3 : Transposon functions ;
SHISS5099	4747225	4747500	276	_	Insertion element IS1 1/2/3/4/5/6 protein insA (IS1a/IS1b/IS1c/IS1d)	17.3 : Transposon functions ;
SHISS5107	4754636	4754911	276	_	IS1 repressor protein insA	17.2 : Prophage functions ; 17.3 : Transposon functions ;
SHISS5140	4786443	4786718	276	_	Insertion element IS1 1/2/3/4/5/6 protein insA (IS1a/IS1b/IS1c/IS1d)	17.3 : Transposon functions ;
SHISS5144	4788081	4788356	276	_	Insertion element IS1 1/2/3/4/5/6 protein insA (IS1a/IS1b/IS1c/IS1d)	17.3 : Transposon functions ;
SHISS2143	1984290	1984565	276	_	fragment of Putative antirepressor from phage (part 1)	17.2 : Prophage functions ;
SHISS4381	4048616	4048891	276	ldrD	toxic polypeptide, small	15.8 : Toxin production and resistance ;
SHISS4383	4049582	4049857	276	ldrD	toxic polypeptide, small	15.8 : Toxin production and resistance ;
SHISS4384	4050065	4050340	276	ldrD	toxic polypeptide, small	15.8 : Toxin production and resistance ;
SHISS0774	765798	766061	264	_	Putative bacteriophage protein (fragment)	17.2 : Prophage functions ;
SHISS3675	3407840	3408103	264	speC	fragment of ornithine decarboxylase, constitutive (part 2)	5.4 : Polyamine biosynthesis ; 6.2 : Amino acids and amines ;
SHISS3655	3385030	3385293	264	yghT	fragment of conserved hypothetical protein; putative nucleoside triphosphate hydrolase domain (part 1)	18 : Unknown function ;
SHISS4379	4047680	4047925	246	ldrD	toxic polypeptide, small	15.8 : Toxin production and resistance ;
SHISS4380	4048163	4048408	246	ldrD	toxic polypeptide, small	15.8 : Toxin production and resistance ;
SHISS4382	4049129	4049374	246	ldrD	toxic polypeptide, small	15.8 : Toxin production and resistance ;
SHISS4551	4215843	4216085	243	_	fragment of conserved hypothetical protein (part 1)	18 : Unknown function ;
SHISS3279	3022809	3023048	240	pphB	fragment of serine/threonine-specific protein phosphatase 2 (part 2)	11.2 : Protein modification and repair ; 12.3 : Protein interactions ;
SHISS1489	1410173	1410412	240	yobH	conserved hypothetical protein	18 : Unknown function ;
SHISS1763	1658242	1658481	240	_	conserved hypothetical protein	18 : Unknown function ;
SHISS3651	3382553	3382786	234	ebgA	fragment of cryptic beta-D-galactosidase, alpha subunit (part 2)	6 : Energy metabolism ;
SHISS4468	4135959	4136192	234	yieL	fragment of putative xylanase (partial)	_
SHISS3022	2809626	2809856	231	_	fragment of conserved hypothetical protein, putative transposase, IS3 family (part 2)	18 : Unknown function ;
SHISS4570	4232009	4232239	231	yhhZ	fragment of conserved hypothetical protein (part 2)	18 : Unknown function ;
SHISS0778	767889	768116	228	dicC	DNA-binding transcriptional regulator for DicB from bacteriophage origin	17.2 : Prophage functions ;
SHISS2041	1899255	1899482	228	ynaI	fragment of conserved hypothetical protein; putative inner membrane protein (part 1)	18 : Unknown function ;
SHISS5071	4726747	4726974	228	_	Conserved hypothetical protein	18 : Unknown function ;
SHISS3532	3271453	3271677	225	_	fragment of putative TRAP-type C4-dicarboxylate transport system, small permease component (partial)	7 : Transport and binding proteins ;
SHISS1190	1156145	1156366	222	mdtG	fragment of putative metabolite efflux transporter (partial)	7 : Transport and binding proteins ;
SHISS3025	2811076	2811294	219	_	fragment of conserved hypothetical protein, putative transposase, IS3 family (part 1)	18 : Unknown function ;
SHISS3731	3453848	3454066	219	yhaC	fragment of conserved hypothetical protein (part 2)	18 : Unknown function ;
SHISS3972	3665732	3665947	216	frlC	fragment of fructoselysine 3-epimerase (part 2)	6.11 : Sugars ;
SHISS2108	1954885	1955100	216	_	conserved hypothetical protein	18 : Unknown function ;
SHISS3953	3647897	3648112	216	_	conserved hypothetical protein	18 : Unknown function ;
SHISS2009	1876689	1876901	213	_	putative bacteriophage cohesive ends	17.2 : Prophage functions ;
SHISS4803	4472147	4472359	213	_	conserved hypothetical protein	18 : Unknown function ;
SHISS1281	1241149	1241355	207	ymgC	conserved hypothetical protein	18 : Unknown function ;
SHISS2799	2578678	2578881	204	_	Insertion element IS1 1/2/3/4/5/6 protein insA (IS1a/IS1b/IS1c/IS1d) (fragment)	17.3 : Transposon functions ;
SHISS4263	3930914	3931117	204	yicJ	fragment of putative transporter (part 2)	7 : Transport and binding proteins ;
SHISS4286	3954540	3954743	204	yicR	fragment of protein associated with replication fork, putative DNA repair protein (part 1)	8.1 : DNA replication, recombination, and repair ;
SHISS0389	383806	384009	204	_	conserved hypothetical protein	18 : Unknown function ;
SHISS1130	1103974	1104177	204	ymdF	conserved hypothetical protein	18 : Unknown function ;
SHISS2521	2314476	2314679	204	_	conserved hypothetical protein	18 : Unknown function ;
SHISS4552	4216209	4216412	204	_	conserved hypothetical protein	18 : Unknown function ;
SHISS1712	1608666	1608866	201	blr	beta-lactam resistance membrane protein	15.8 : Toxin production and resistance ;
SHISS2804	2583435	2583635	201	torI	response regulator inhibitor for tor operon	12 : Regulatory functions ;
SHISS3696	3427882	3428079	198	_	fragment of putative adhesin major subunit pilin (part 2)	14.1 : Surface structures ;
SHISS2745	2537079	2537273	195	yfdF	fragment of conserved hypothetical protein (part 1)	8 : DNA metabolism ;
SHISS3608	3336890	3337084	195	_	Z4398 protein	18 : Unknown function ;
SHISS2240	2064863	2065054	192	ldrB	small toxic polypeptide	15.8 : Toxin production and resistance ;
SHISS2940	2718133	2718324	192	focB	fragment of putative formate transporter (part 2)	7 : Transport and binding proteins ;
SHISS2300	2108880	2109068	189	_	conserved hypothetical protein	18 : Unknown function ;
SHISS4353	4020291	4020479	189	yiaA	fragment of conserved hypothetical protein; putative inner membrane protein (partial)	18 : Unknown function ;
SHISS4687	4346298	4346483	186	_	fragment of transposase InsB (ORF2) IS1 (partial)	17.3 : Transposon functions ;
SHISS1822	1701504	1701686	183	ydeR	fragment of putative fimbrial-like adhesin exported protein (partial)	14.1 : Surface structures ;
SHISS0925	901259	901441	183	_	conserved hypothetical protein	18 : Unknown function ;
SHISS4066	3752299	3752481	183	_	fragment of conserved hypothetical protein (part 2)	18 : Unknown function ;
SHISS1468	1393854	1394033	180	pphA	fragment of serine/threonine-specific protein phosphatase 1 (part 1)	11.2 : Protein modification and repair ; 12.3 : Protein interactions ; 15.10 : Adaptations to atypical conditions ;
SHISS0682	672502	672678	177	ybfM	fragment of putative outer membrane porin (part 2)	16.1 : Circulate ;
SHISS2017	1880128	1880304	177	_	fragment of conserved hypothetical protein frmo bacteriophage origin; putative coiled-coil (partial)	18 : Unknown function ;
SHISS2524	2316624	2316800	177	_	conserved hypothetical protein	18 : Unknown function ;
SHISS5166	4806587	4806763	177	_	fragment of conserved hypothetical protein, putative transcriptionnal regulator (partial)	18 : Unknown function ;
SHISS2025	1885649	1885822	174	_	conserved hypothetical protein	18 : Unknown function ;
SHISS2278	2091079	2091252	174	_	conserved hypothetical protein	18 : Unknown function ;
SHISS4906	4573334	4573507	174	yjdO	conserved hypothetical protein	18 : Unknown function ;
SHISS1849	1735518	1735688	171	bdm	fragment of biofilm-dependent modulation protein (partial)	15 : Cellular processes ;
SHISS4085	3764871	3765038	168	_	conserved hypothetical protein	18 : Unknown function ;
SHISS4378	4047275	4047442	168	ldrD	fragment of toxic polypeptide, small (partial)	15.8 : Toxin production and resistance ;
SHISS4548	4214856	4215023	168	_	fragment of conserved hypothetical protein (part 2)	18 : Unknown function ;
SHISS4571	4232240	4232407	168	yhhZ	fragment of conserved hypothetical protein (part 1)	18 : Unknown function ;
SHISS4844	4511043	4511210	168	yjcH	fragment of conserved hypothetical protein; putative inner membrane protein involved in acetate transport (part 1)	18 : Unknown function ;
SHISS2444	2246579	2246740	162	gatA	fragment of galactitol-specific enzyme IIA component of PTS (part 1)	6 : Energy metabolism ; 7.3 : Carbohydrates, organic alcohols, and acids ; 13.2 : PTS ;
SHISS4377	4047009	4047170	162	_	conserved hypothetical protein	18 : Unknown function ;
SHISS4525	4194965	4195126	162	aslA	fragment of arylsulfatase-like enzyme (partial)	_
SHISS0548	532393	532551	159	gcl	fragment of glyoxylate carboligase (partial)	_
SHISS4762	4434706	4434864	159	aceB	fragment of malate synthase A (part 2)	6.12 : TCA cycle ;
SHISS1398	1336200	1336355	156	_	fragment of conserved hypothetical protein from bacteriophage origin (partial)	18 : Unknown function ;
SHISS1934	1813469	1813624	156	_	putative transposase ORF A (fragment), IS605 family	17.3 : Transposon functions ;
SHISS1953	1829028	1829180	153	aldA	fragment of aldehyde dehydrogenase A, NAD-linked (part 2)	6.11 : Sugars ;
SHISS3318	3052999	3053151	153	_	similar to host killing peptides encoded by hok genes	14 : Cell envelope ;
SHISS4133	3799928	3800077	150	yidJ	fragment of putative sulfatase/phosphatase (partial)	_
SHISS5172	4812265	4812414	150	_	conserved hypothetical protein	18 : Unknown function ;
SHISS0807	786135	786281	147	_	Insertion element iso-IS1d protein insA (fragment)	17.3 : Transposon functions ;
SHISS1344	1289333	1289479	147	_	conserved hypothetical protein	18 : Unknown function ;
SHISS2146	1985531	1985677	147	tfaR	fragment of putative tail fiber chaperone; Rac prophage (partial)	17.2 : Prophage functions ;
SHISS2149	1987749	1987895	147	_	fragment of putative phage tail fiber protein H (GpH) (part 2)	17.2 : Prophage functions ;
SHISS2624	2423187	2423330	144	yfaH	fragment of conserved hypothetical protein (partial)	18 : Unknown function ;
SHISS1904	1792327	1792467	141	_	Insertion element IS1 protein insB (fragment)	17.3 : Transposon functions ;
SHISS5145	4788414	4788554	141	yjjQ	fragment of putative DNA-binding transcriptional regulator (part 2)	12 : Regulatory functions ;
SHISS3557	3289475	3289612	138	ygjI	fragment of putative transporter (part 2)	7 : Transport and binding proteins ;
SHISS2142	1983964	1984101	138	ompW	fragment of outer membrane protein W (partial)	14 : Cell envelope ;
SHISS3866	3587820	3587957	138	acrF	fragment of multidrug efflux system protein (part 1)	7 : Transport and binding proteins ; 15.8 : Toxin production and resistance ;
SHISS3504	3248926	3249042	117	_	Insertion element IS1 1/2/3/4/5/6 protein insA (IS1a/IS1b/IS1c/IS1d) (fragment)	17.3 : Transposon functions ;
SHISS3699	3429820	3429936	117	_	Insertion element IS1 1/2/3/4/5/6 protein insA (IS1a/IS1b/IS1c/IS1d) (fragment)	17.3 : Transposon functions ;
SHISS0412	404289	404399	111	_	conserved hypothetical protein	18 : Unknown function ;
SHISS1492	1411740	1411841	102	yobF	fragment of conserved hypothetical protein (partial)	18 : Unknown function ;
SHISS4764	4436087	4436185	99	aceA	fragment of isocitrate lyase (part 2)	6.12 : TCA cycle ;
SHISS1456	1385015	1385104	90	_	fragment of conserved hypothetical protein (partial)	18 : Unknown function ;
SHISS4126	3796569	3796658	90	_	conserved hypothetical protein	18 : Unknown function ;
SHISS5075	4728904	4728990	87	_	fragment of Putative membrane-associated, metal-dependent hydrolase (partial)	18.1 : Enzymes of unknown specificity ;
SHISS3928	3630510	3630590	81	gspC	fragment of general secretory pathway component, cryptic (partial)	7 : Transport and binding proteins ;
SHISS2668	2460907	2460981	75	yfbM	fragment of conserved hypothetical protein (part 2)	18 : Unknown function ;
SHISS2829	2608683	2608757	75	_	conserved hypothetical protein	18 : Unknown function ;
SHISS0559	539687	539758	72	_	fragment of conserved hypothetical protein (partial)	18 : Unknown function ;

## Sheet: S. dysenteria
Label	Begin	End	Length	Gene	Product	TIGR roles
SHISD1550	1247147	1249240	2094	acnA	fragment of aconitate hydratase 1 (part 1)	6.3 : Anaerobic ; 6.12 : TCA cycle ; 15.10 : Adaptations to atypical conditions ;
SHISD2776	2156882	2158705	1824	ycaM	fragment of putative transporter (part 1)	16.3 : Control ; 7 : Transport and binding proteins ;
SHISD3430	2709148	2710617	1470	fhlA	fragment of DNA-binding transcriptional activator (part 2)	6.7 : Fermentation ; 9 : Transcription ; 12.1 : DNA interactions ;
SHISD3016	2361959	2363182	1224	evgS	fragment of hybrid sensory histidine kinase in two-component regulatory system with EvgA (part 1)	9 : Transcription ; 11.2 : Protein modification and repair ; 12.3 : Protein interactions ; 13.1 : Two-component systems ; 15.8 : Toxin production and resistance ;
SHISD2515	1938875	1939963	1089	yeiA	fragment of putative oxidoreductase subunit (part 1)	5 : Central intermediary metabolism ;
SHISD0197	179443	180462	1020	dgt	fragment of deoxyguanosine triphosphate triphosphohydrolase (part 1)	2.2 : Nucleotide and nucleoside interconversions ;
SHISD1250	1020136	1021140	1005	fliC	fragment of flagellar filament structural protein, flagellin (part 2)	16.5 : Explore ;
SHISD1931	1510432	1511430	999	narZ	fragment of nitrate reductase 2 (NRZ), alpha subunit (part 2)	6.3 : Anaerobic ; 6.5 : Electron transport ;
SHISD2505	1934129	1935031	903	mglA	fragment of fused methyl-galactoside transporter subunits of ABC superfamily: ATP-binding components (part 2)	6 : Energy metabolism ; 7.3 : Carbohydrates, organic alcohols, and acids ;
SHISD4826	3910165	3911055	891	yidX	fragment of putative lipoprotein C (part 1)	18 : Unknown function ;
SHISD5024	4054438	4055313	876	arpA	fragment of regulator of acetyl CoA synthetase (part 2)	3.1 : Biosynthesis ; 12 : Regulatory functions ;
SHISD4601	3714736	3715599	864	yifB	fragment of putative bifunctional enzyme and transcriptional regulator (part 2)	12 : Regulatory functions ;
SHISD0393	333446	334276	831	araJ	fragment of putative major facilitator class transporter (part 1)	16.1 : Circulate ; 6 : Energy metabolism ; 7 : Transport and binding proteins ;
SHISD4361	3498671	3499483	813	_	fragment of putative proton/ carboxylic acid permease (part 1)	7 : Transport and binding proteins ;
SHISD0890	735596	736357	762	ybiO	fragment of putative membrane protein (part 2)	16.1 : Circulate ; 7 : Transport and binding proteins ;
SHISD3536	2790199	2790777	579	fucP	fragment of L-fucose transporter (part 1)	6 : Energy metabolism ; 7.3 : Carbohydrates, organic alcohols, and acids ;
SHISD5380	4321241	4321810	570	yjiZ	fragment of putative transporter (part 1)	7 : Transport and binding proteins ;
SHISD4812	3898833	3899399	567	yidL	fragment of putative DNA-binding transcriptional regulator (part 1)	9 : Transcription ; 12.1 : DNA interactions ;
SHISD4001	3200235	3200795	561	acrF	fragment of multidrug efflux system protein (part 2)	7 : Transport and binding proteins ; 15.8 : Toxin production and resistance ;
SHISD2274	1761102	1761662	561	ycjM	fragment of putative glucosyltransferase (part 1)	16.1 : Circulate ; 6.14 : Biosynthesis and degradation of polysaccharides ;
SHISD5181	4177555	4178094	540	ytfQ	fragment of putative sugar transporter subunit: periplasmic-binding component of ABC superfamily (partial)	7 : Transport and binding proteins ;
SHISD2671	2063822	2064334	513	gatZ	fragment of D-tagatose 1,6-bisphosphate aldolase 2, subunit (part 1)	6.11 : Sugars ;
SHISD4222	3371544	3372047	504	_	fragment of putative transcriptional regulator (part 2)	9 : Transcription ;
SHISD3005	2352385	2352882	498	_	fragment of Fructokinase (part 1)	_
SHISD2603	2014961	2015443	483	_	WbbG (fragment)	_
SHISD2689	2076303	2076785	483	yehA	fragment of putative exported fimbrial-like adhesin protein (partial)	14.1 : Surface structures ;
SHISD4057	3236087	3236554	468	_	putative bifunctional prepilin peptidase HopD: leader peptidase; methyl transferase (General Secretory Pathway)	14 : Cell envelope ;
SHISD4876	3949016	3949477	462	xylE	fragment of D-xylose transporter (part 2)	6 : Energy metabolism ; 7.3 : Carbohydrates, organic alcohols, and acids ;
SHISD4166	3330881	3331333	453	yhhY	fragment of putative acetyltransferase (partial)	18.1 : Enzymes of unknown specificity ;
SHISD0168	153375	153809	435	_	fragment of putative exported protein, putative fimbrial-like adhesin protein (partial)	14.1 : Surface structures ;
SHISD2090	1620927	1621346	420	ynbB	fragment of putative membrane associated CTP-phosphosubstrate transferase (part 1)	16.3 : Control ; 2.2 : Nucleotide and nucleoside interconversions ;
SHISD5140	4140923	4141330	408	yjeF	fragment of putative carbohydrate kinase (partial)	6.11 : Sugars ;
SHISD2490	1926669	1927070	402	artJ	fragment of arginine transporter subunit ; periplasmic-binding component of ABC superfamily (partial)	7 : Transport and binding proteins ;
SHISD0297	256371	256757	387	envY	fragment of DNA-binding transcriptional activator of porin biosynthesis (partial)	12 : Regulatory functions ;
SHISD0460	379050	379427	378	_	Insertion element iso-IS1d protein insB	17.3 : Transposon functions ;
SHISD1717	1359611	1359988	378	_	Insertion element iso-IS1d protein insB	17.3 : Transposon functions ;
SHISD1731	1370262	1370639	378	_	Insertion element iso-IS1d protein insB	17.3 : Transposon functions ;
SHISD1777	1399981	1400358	378	_	Insertion element iso-IS1d protein insB	17.3 : Transposon functions ;
SHISD2272	1760176	1760553	378	_	Insertion element iso-IS1d protein insB	17.3 : Transposon functions ;
SHISD3019	2364289	2364666	378	_	Insertion element iso-IS1d protein insB	17.3 : Transposon functions ;
SHISD3610	2864001	2864378	378	_	Insertion element iso-IS1d protein insB	17.3 : Transposon functions ;
SHISD4002	3200730	3201107	378	_	Insertion element iso-IS1d protein insB	17.3 : Transposon functions ;
SHISD2669	2063316	2063690	375	gatZ	fragment of D-tagatose 1,6-bisphosphate aldolase 2, subunit (part 3)	6.11 : Sugars ;
SHISD2628	2037193	2037555	363	sbmC	fragment of DNA gyrase inhibitor (part 1)	8.1 : DNA replication, recombination, and repair ; 15.10 : Adaptations to atypical conditions ;
SHISD4336	3468531	3468893	363	htrC	fragment of heat shock protein (part 1)	15.10 : Adaptations to atypical conditions ;
SHISD1635	1310287	1310637	351	_	fragment of putative drug resistance transporter EmrB/QacA subfamily (part 2)	7 : Transport and binding proteins ;
SHISD0819	677772	678113	342	Rz	fragment of Endopeptidase from phage origin (EC 3.4.-.-) (Lysis protein Rz) (partial)	17.2 : Prophage functions ;
SHISD3012	2360566	2360901	336	evgA	fragment of DNA-binding response regulator in two-component regulatory system with EvgS (part 1)	9 : Transcription ; 12.1 : DNA interactions ; 13.1 : Two-component systems ; 15.8 : Toxin production and resistance ;
SHISD0095	84671	85003	333	polB	fragment of DNA polymerase II (part 2)	8.1 : DNA replication, recombination, and repair ; 15.5 : Detoxification ; 15.10 : Adaptations to atypical conditions ;
SHISD1766	1392371	1392682	312	ynjC	fragment of fused putative transporter subunits of ABC superfamily: membrane components (part 2)	7 : Transport and binding proteins ;
SHISD0866	715335	715643	309	_	DNA-binding protein Ner (modular protein)	8 : DNA metabolism ;
SHISD1342	1089625	1089927	303	torY	fragment of TMAO reductase III (TorYZ), cytochrome c-type subunit (part 3)	6.3 : Anaerobic ; 6.5 : Electron transport ;
SHISD1762	1390042	1390335	294	ynjF	fragment of putative phosphatidyl transferase, inner membrane protein (part 2)	14 : Cell envelope ;
SHISD1954	1527412	1527705	294	insB	transposase ORF B (fragment), IS1	17.3 : Transposon functions ;
SHISD2462	1906708	1907001	294	insB	transposase ORF B (fragment), IS1	17.3 : Transposon functions ;
SHISD4987	4031101	4031394	294	insB	transposase ORF B (fragment), IS1	17.3 : Transposon functions ;
SHISD1577	1267003	1267290	288	_	fragment of Putative efflux protein, membrane fusion (MFP) family precursor (partial)	7 : Transport and binding proteins ;
SHISD4587	3702884	3703171	288	_	transposase InsC (ORF1) IS2	17.3 : Transposon functions ;
SHISD0558	469031	469312	282	yafP	fragment of putative acyltransferase with acyl-CoA N-acyltransferase domain (partial)	18.1 : Enzymes of unknown specificity ;
SHISD4450	3578370	3578651	282	_	fragment of putative glycoporin (partial)	14 : Cell envelope ;
SHISD4564	3679684	3679962	279	aslB	fragment of regulator of arylsulfatase activity (part 2)	5.5 : Sulfur metabolism ; 11.3 : Protein folding and stabilization ; 12 : Regulatory functions ;
SHISD0173	155872	156147	276	_	Insertion element iso-IS1d protein insA	17.3 : Transposon functions ;
SHISD1110	926231	926506	276	insA	Transposase ORF A, IS1	17.3 : Transposon functions ;
SHISD1815	1427306	1427581	276	_	Insertion element iso-IS1d protein insA	17.3 : Transposon functions ;
SHISD1953	1527218	1527493	276	insA	IS1 repressor protein InsA; KpLE2 phage-like element	17.2 : Prophage functions ;
SHISD2488	1924767	1925042	276	_	Insertion element iso-IS1d protein insA	17.3 : Transposon functions ;
SHISD2494	1928124	1928399	276	_	Insertion element iso-IS1d protein insA	17.3 : Transposon functions ;
SHISD2506	1935082	1935357	276	_	Insertion element iso-IS1d protein insA	17.3 : Transposon functions ;
SHISD2867	2245207	2245482	276	_	Insertion element iso-IS1d protein insA	17.3 : Transposon functions ;
SHISD4915	3973466	3973741	276	_	Insertion element iso-IS1d protein insA	17.3 : Transposon functions ;
SHISD0006	6528	6800	273	yaaJ	fragment of putative amino acid sodium/proton transporter (part 2)	7 : Transport and binding proteins ;
SHISD0019	16286	16558	273	_	transposase InsA (ORF1) IS1	17.3 : Transposon functions ;
SHISD0023	19712	19984	273	_	transposase InsA (ORF1) IS1	17.3 : Transposon functions ;
SHISD0094	84359	84631	273	_	transposase InsA (ORF1) IS1	17.3 : Transposon functions ;
SHISD0116	104462	104734	273	_	transposase InsA (ORF1) IS1	17.3 : Transposon functions ;
SHISD0167	153043	153315	273	_	transposase InsA (ORF1) IS1	17.3 : Transposon functions ;
SHISD0198	180498	180770	273	_	transposase InsA (ORF1) IS1	17.3 : Transposon functions ;
SHISD0267	239971	240243	273	_	transposase InsA (ORF1) IS1	17.3 : Transposon functions ;
SHISD0286	252117	252389	273	_	transposase InsA (ORF1) IS1	17.3 : Transposon functions ;
SHISD0293	255075	255347	273	_	transposase InsA (ORF1) IS1	17.3 : Transposon functions ;
SHISD0295	255702	255974	273	_	transposase InsA (ORF1) IS1	17.3 : Transposon functions ;
SHISD5392	4330133	4330399	267	yjjQ	fragment of putative DNA-binding transcriptional regulator (part 1)	12 : Regulatory functions ;
SHISD0621	523190	523456	267	ybdO	fragment of putative DNA-binding transcriptional regulator, LysR-type (partial)	12.1 : DNA interactions ;
SHISD1345	1090774	1091037	264	torY	fragment of TMAO reductase III (TorYZ), cytochrome c-type subunit (part 1)	6.3 : Anaerobic ; 6.5 : Electron transport ;
SHISD2941	2303782	2304045	264	yfcI	fragment of putative transposase (part 1)	17.3 : Transposon functions ;
SHISD4219	3370572	3370832	261	_	fragment of putative transcriptional regulator (part 1)	9 : Transcription ;
SHISD2881	2252713	2252967	255	yfbG	fragment of fused UDP-L-Ara4N formyltransferase ; UDP-GlcA C-4\'-decarboxylase (part 2)	3 : Fatty acid and phospholipid metabolism ;
SHISD3364	2654105	2654356	252	nrdE	fragment of ribonucleoside-diphosphate reductase 2, alpha subunit (part 2)	2.1 : 2\'-Deoxyribonucleotide metabolism ; 2.3 : Purine ribonucleotide biosynthesis ;
SHISD4970	4019951	4020196	246	_	Putative prophage P4 integrase (Integrase) (fragment)	17.2 : Prophage functions ;
SHISD5315	4276254	4276499	246	ldrD	toxic polypeptide, small	15.8 : Toxin production and resistance ;
SHISD3590	2848040	2848282	243	yghZ	fragment of aldo-keto reductase (part 2)	16.11 : Scavenge (Catabolism) ; 18.1 : Enzymes of unknown specificity ;
SHISD0744	616238	616480	243	_	fragment of putative exported protein, putative chaperone (part 1)	11.3 : Protein folding and stabilization ;
SHISD2873	2247953	2248189	237	yfaW	fragment of putative epimerase/enolase/dehydratase (part 1)	18.1 : Enzymes of unknown specificity ;
SHISD1475	1191706	1191936	231	rssA	fragment of putative esterase of the alpha-beta hydrolase superfamily (part 2)	18.1 : Enzymes of unknown specificity ;
SHISD1072	897470	897691	222	hyaB	fragment of hydrogenase 1, large subunit (part 2)	6.1 : Aerobic ; 6.3 : Anaerobic ; 6.5 : Electron transport ;
SHISD2699	2083740	2083961	222	mdtG	fragment of putative metabolite efflux transporter (part 1)	7 : Transport and binding proteins ; 15.8 : Toxin production and resistance ;
SHISD1672	1331147	1331362	216	_	fragment of Lysis protein S homolog from lambdoid prophage (partial)	17.2 : Prophage functions ;
SHISD4699	3807405	3807620	216	_	fragment of Putative retron-type reverse transcriptase (part 3)	17.2 : Prophage functions ;
SHISD2502	1933206	1933421	216	mglA	fragment of fused methyl-galactoside transporter subunits of ABC superfamily: ATP-binding components (part 1)	6 : Energy metabolism ; 7.3 : Carbohydrates, organic alcohols, and acids ;
SHISD1004	834968	835180	213	_	Insertion element IS1 protein insB (fragment)	17.3 : Transposon functions ;
SHISD2093	1622167	1622379	213	ydiF	fragment of short chain acyl-CoA transferase: fused alpha subunit ; beta subunit (partial)	_
SHISD0613	518793	519002	210	ybdL	fragment of methionine aminotransferase, PLP-dependent (part 1)	18.1 : Enzymes of unknown specificity ;
SHISD2089	1620708	1620917	210	ynbB	fragment of putative membrane associated CTP-phosphosubstrate transferase (part 2)	16.3 : Control ; 2.2 : Nucleotide and nucleoside interconversions ;
SHISD4897	3962798	3963007	210	melB	fragment of melibiose:sodium symporter (partial)	7 : Transport and binding proteins ;
SHISD5244	4217691	4217900	210	yjcC	fragment of putative signal transduction protein (EAL domain containing protein) (partial)	12 : Regulatory functions ;
SHISD4136	3301385	3301591	207	yhiP	fragment of transporter (part 2)	7 : Transport and binding proteins ;
SHISD1745	1376758	1376964	207	ydjE	fragment of putative transporter; MFS superfamily (partial)	7 : Transport and binding proteins ;
SHISD3283	2590785	2590985	201	_	fragment of putative DNA polymerase from bacteriophage origin (partial)	17.2 : Prophage functions ;
SHISD2065	1603050	1603250	201	trg	fragment of methyl-accepting chemotaxis protein III, ribose and galactose sensor receptor (part 1)	12.3 : Protein interactions ; 15.2 : Chemotaxis and motility ;
SHISD0698	583449	583643	195	_	Insertion element IS1 2/3 protein insB (fragment)	17.3 : Transposon functions ;
SHISD2879	2250791	2250985	195	yfbF	fragment of undecaprenyl phosphate-L-Ara4FN transferase (part 2)	14.3 : Biosynthesis and degradation of surface polysaccharides and lipopolysaccharides ;
SHISD1871	1463330	1463524	195	yddL	fragment of outer membrane porin (partial)	14 : Cell envelope ;
SHISD2298	1780131	1780325	195	yncD	fragment of putative iron outer membrane receptor (part 2)	7.6 : Porins ;
SHISD0324	275919	276110	192	_	Insertion element IS1 protein insB (fragment)	17.3 : Transposon functions ;
SHISD0565	473494	473685	192	_	Insertion element IS1 2/3 protein insB (fragment)	17.3 : Transposon functions ;
SHISD0566	473678	473869	192	_	Insertion element IS1 protein insB (fragment)	17.3 : Transposon functions ;
SHISD0699	583636	583827	192	_	Insertion element IS1 protein insB (fragment)	17.3 : Transposon functions ;
SHISD2045	1589682	1589873	192	ydcL	fragment of putative lipoprotein (part 2)	18 : Unknown function ;
SHISD2636	2041157	2041348	192	_	fragment of putative Propanediol utilization protein pduV a.k.a. yoeF (partial)	6 : Energy metabolism ;
SHISD3733	2963189	2963380	192	_	Z4398 protein	18 : Unknown function ;
SHISD0185	164675	164863	189	hrpB	fragment of ATP-dependent (RNA) helicase (part 3)	8.1 : DNA replication, recombination, and repair ;
SHISD0875	720545	720733	189	ybiV	fragment of type II HAD phosphatase (partial)	6.11 : Sugars ;
SHISD4874	3948105	3948293	189	malG	fragment of maltose transporter subunit ; membrane component of ABC superfamily (partial)	7 : Transport and binding proteins ;
SHISD4922	3975926	3976114	189	ytfQ	fragment of putative sugar transporter subunit: periplasmic-binding component of ABC superfamily (partial)	7 : Transport and binding proteins ;
SHISD1704	1354068	1354256	189	ydiF	fragment of short chain acyl-CoA transferase: fused alpha subunit ; beta subunit (partial)	_
SHISD5059	4081511	4081696	186	yhjX	fragment of putative transporter (part 1)	7 : Transport and binding proteins ; 15.8 : Toxin production and resistance ;
SHISD4365	3501050	3501235	186	_	iso-IS1 InsB protein, putative transposase	17.3 : Transposon functions ;
SHISD0038	31854	32036	183	gcd	fragment of glucose dehydrogenase (part 1)	6.11 : Sugars ;
SHISD0227	209941	210120	180	ldcC	fragment of lysine decarboxylase 2, constitutive (part 1)	6.2 : Amino acids and amines ;
SHISD1616	1298142	1298321	180	ymjC	fragment of putative NAD(P) binding enzyme (part 2)	18.1 : Enzymes of unknown specificity ;
SHISD2977	2335044	2335223	180	yfcU	fragment of putative export usher protein (part 1)	14 : Cell envelope ;
SHISD4204	3360285	3360464	180	yhhS	fragment of putative transporter (part 1)	7 : Transport and binding proteins ;
SHISD0701	584724	584900	177	ybfM	fragment of putative outer membrane porin (part 3)	16.1 : Circulate ;
SHISD1218	1000591	1000767	177	_	60 kDa antigen (fragment)	15.9 : Pathogenesis ;
SHISD1455	1173661	1173837	177	_	Insertion element IS1 protein insB (fragment)	17.3 : Transposon functions ;
SHISD1485	1198746	1198922	177	_	Insertion element IS1 protein insB (fragment)	17.3 : Transposon functions ;
SHISD0703	585106	585276	171	ybfN	fragment of putative lipoprotein (part 2)	16.1 : Circulate ;
SHISD2166	1680182	1680352	171	malX	fragment of fused maltose and glucose-specific PTS enzymes: IIB component -! IIC component (part 2)	6 : Energy metabolism ; 7.3 : Carbohydrates, organic alcohols, and acids ; 13.2 : PTS ;
SHISD2235	1737815	1737985	171	_	Insertion element IS1 2/3 protein insB (fragment)	17.3 : Transposon functions ;
SHISD3307	2610088	2610258	171	yfiK	fragment of neutral amino-acid efflux system (part 1)	7.1 : Amino acids, peptides and amines ;
SHISD1821	1432247	1432414	168	clcB	fragment of putative Voltage-gated ClC-type chloride channel protein (part 1)	7 : Transport and binding proteins ;
SHISD2781	2161458	2161622	165	ycaC	fragment of putative hydrolase (part 2)	16.1 : Circulate ; 6.2 : Amino acids and amines ;
SHISD3578	2838662	2838826	165	_	transposase (fragment)	17.3 : Transposon functions ;
SHISD4701	3808201	3808365	165	_	fragment of Putative retron-type reverse transcriptase (part 1)	17.2 : Prophage functions ;
SHISD1234	1010274	1010438	165	_	fragment of putative Phage late control gene D protein (GPD) (part 2)	17.2 : Prophage functions ;
SHISD0672	558521	558682	162	_	Glutamate/aspartate transport ATP-binding protein gltL (fragment)	7 : Transport and binding proteins ;
SHISD1813	1425941	1426102	162	ynfM	fragment of putative transporter; MFS type (part 2)	7 : Transport and binding proteins ;
SHISD4830	3911812	3911973	162	yidX	fragment of putative lipoprotein C (part 3)	18 : Unknown function ;
SHISD1385	1119595	1119753	159	_	Insertion element iso-IS1n protein insB (fragment)	17.3 : Transposon functions ;
SHISD4291	3431493	3431651	159	yhfX	fragment of putative amino acid racemase (part 3)	6.2 : Amino acids and amines ;
SHISD4765	3863776	3863934	159	rbsC	fragment of D-ribose transporter subunit ; membrane component of ABC superfamily (part 1)	6 : Energy metabolism ; 7.3 : Carbohydrates, organic alcohols, and acids ;
SHISD2714	2095878	2096033	156	csgC	fragment of putative curli production protein (partial)	14.1 : Surface structures ;
SHISD4473	3594342	3594497	156	_	fragment of putative transport protein (shikimate homolog) (part 2)	7 : Transport and binding proteins ;
SHISD0172	155661	155813	153	yadD	fragment of putative transposase (part 1)	16.1 : Circulate ; 17.3 : Transposon functions ;
SHISD0702	584950	585102	153	ybfN	fragment of putative lipoprotein (part 1)	16.1 : Circulate ;
SHISD0590	493717	493869	153	hokE	toxic polypeptide, small	15.8 : Toxin production and resistance ;
SHISD1956	1527926	1528078	153	rihB	fragment of ribonucleoside hydrolase 2 (partial)	_
SHISD2460	1906335	1906487	153	rihB	fragment of ribonucleoside hydrolase 2 (part 1)	2.2 : Nucleotide and nucleoside interconversions ;
SHISD3021	2365045	2365197	153	evgS	fragment of hybrid sensory histidine kinase in two-component regulatory system with EvgA (part 3)	9 : Transcription ; 11.2 : Protein modification and repair ; 12.3 : Protein interactions ; 13.1 : Two-component systems ; 15.8 : Toxin production and resistance ;
SHISD2153	1669352	1669501	150	uidC	fragment of outer membrane porin protein for glucuronides transport (part 1)	16.1 : Circulate ;
SHISD2301	1781094	1781240	147	yncD	fragment of putative iron outer membrane receptor (part 3)	7.6 : Porins ;
SHISD5104	4110493	4110639	147	ecnB	entericidin B membrane lipoprotein	14 : Cell envelope ;
SHISD5200	4189614	4189757	144	_	fragment of transposase ORF B (fragment), IS629 (partial)	17.3 : Transposon functions ;
SHISD5352	4302115	4302258	144	yeeV	fragment of toxin of the YeeV-YeeU toxin-antitoxin system; CP4-44 prophage (partial)	17.2 : Prophage functions ;
SHISD0711	591197	591337	141	kdpD	fragment of fused sensory histidine kinase in two-component regulatory system with KdpE: signal sensing protein ; sensory histidine kinase (part 4)	11.2 : Protein modification and repair ; 12.3 : Protein interactions ; 13.1 : Two-component systems ;
SHISD2661	2060325	2060459	135	gatC	fragment of galactitol-specific enzyme IIC component of PTS (part 3)	6 : Energy metabolism ; 7.3 : Carbohydrates, organic alcohols, and acids ; 13.2 : PTS ;
SHISD2325	1796014	1796145	132	yebQ	fragment of putative transporter; MFS superfamily (part 2)	7 : Transport and binding proteins ;
SHISD4588	3703164	3703295	132	_	transposase (fragment)	17.3 : Transposon functions ;
SHISD1210	995775	995903	129	tfaR	fragment of putative tail fiber chaperone; Rac prophage (partial)	17.2 : Prophage functions ;
SHISD4992	4032960	4033088	129	_	fragment of transposase ORF B (fragment), IS629 (partial)	17.3 : Transposon functions ;
SHISD0303	262901	263020	120	_	Insertion element IS1 1/2/3/4/5/6 protein insA (IS1a/IS1b/IS1c/IS1d) (fragment)	17.3 : Transposon functions ;
SHISD0329	277932	278051	120	cof	fragment of thiamin pyrimidine pyrophosphate hydrolase (partial)	4.11 : Thiamine ;
SHISD2241	1741382	1741495	114	sufS	fragment of selenocysteine lyase, PLP-dependent (part 1)	5 : Central intermediary metabolism ;
SHISD4827	3910294	3910404	111	dgoT	fragment of D-galactonate transporter (partial)	18 : Unknown function ;
SHISD0635	531377	531484	108	ybeM	fragment of putative amidase (part 2)	18.1 : Enzymes of unknown specificity ;
SHISD0615	519954	520055	102	ibrB	fragment of immunoglobulin-binding regulator (part 2)	12.1 : DNA interactions ;
SHISD5199	4189467	4189568	102	_	YacB (fragment)	_
SHISD3418	2701777	2701875	99	hycD	fragment of hydrogenase 3, membrane subunit (part 1)	6.3 : Anaerobic ; 6.7 : Fermentation ;
SHISD0905	749869	749964	96	_	fragment of putative toxin (part 2)	_
SHISD1606	1290025	1290120	96	_	transposase (fragment)	17.3 : Transposon functions ;
SHISD5234	4210155	4210250	96	setC	fragment of putative sugar efflux system (part 3)	7 : Transport and binding proteins ;
SHISD1634	1310197	1310283	87	_	fragment of putative drug resistance transporter EmrB/QacA subfamily (part 1)	7 : Transport and binding proteins ;
SHISD4925	3978709	3978792	84	ytfT	fragment of putative sugar transporter subunit: membrane component of ABC superfamily (part 2)	7 : Transport and binding proteins ;
SHISD1753	1385103	1385183	81	_	Insertion element iso-IS1n protein insB (fragment)	17.3 : Transposon functions ;
SHISD3484	2747618	2747695	78	ygcU	fragment of putative FAD containing dehydrogenase (part 2)	18.1 : Enzymes of unknown specificity ;
SHISD4871	3947199	3947276	78	malM	fragment of maltose regulon periplasmic protein (partial)	7 : Transport and binding proteins ;
SHISD2978	2335293	2335367	75	yfcV	fragment of putative fimbrial-like adhesin exported protein (part 2)	14.1 : Surface structures ;

[truncated: 4 more sheets: S. flexneri 2457T, S. flexneri 301, S. flexneri 5b , S. boydii ]
