# Supplementary material for: Organised Genome Dynamics in the Escherichia coli Species Results in Highly Diverse Adaptive Paths
Source: PLoS Genet. 2009 Jan 23;5(1):e1000344. doi: 10.1371/journal.pgen.1000344 (PMC2617782; doi:10.1371/journal.pgen.1000344)
Supplement: Table S7 — Genes of the genomic island at the pheV tRNA insertion hot spot (see Figure 9). (0.08 MB XLS) [file pgen.1000344.s016.xls]

## Sheet: Modules
Module number	Locus_tag	Type	Gene	Product
21	ECIAI1_tRNA29	tRNA	_	Phe tRNA
	ECIAI1_3101	CDS	yghD	putative secretion pathway M-type protein, membrane anchored
	ECIAI1_3102	CDS	gspL	putative secretion pathway protein, L-type protein
22	ECIAI1_3103	CDS	_	putative enzyme General secretion pathway protein K (Cholera toxin secretion protein epsK
	ECIAI1_3104	CDS	_	conserved hypothetical protein; putative exported protein
	ECIAI1_3105	CDS	_	putative enzyme General secretion pathway protein I precursor (Pectic enzymes secretion protein outI)
	ECIAI1_3106	CDS	_	conserved hypothetical protein; putative exported protein
	ECIAI1_3107	CDS	_	putative transporter, General secretion pathway protein G precursor (Cholera toxin secretion protein epsG)
	ECIAI1_3108	CDS	_	putative transporter General secretion pathway protein F (Cholera toxin secretion protein epsF)
	ECIAI1_3109	CDS	_	putative ATPase, General secretion pathway protein E (Type II traffic warden ATPase) (Cholera toxin secretion protein epsE)
	ECIAI1_3110	CDS	gspD	putative transporter, General secretion pathway protein D precursor
23	ECIAI1_3111	CDS	yghF	putative secretion pathway protein, C-type protein
	ECIAI1_3112	CDS	yghG	conserved hypothetical protein
	ECIAI1_3113	CDS	pppA	bifunctional prepilin leader peptidase and methylase
	ECIAI1_3114	CDS	_	conserved hypothetical protein; putative exported protein
	ECIAI1_3115	CDS	_	conserved hypothetical protein
6	ECIAI1_3116	CDS	yghK	glycolate transporter
	ECIAI1_3117	CDS	glcB	malate synthase G
	ECIAI1_3118	CDS	glcG	conserved hypothetical protein
	ECIAI1_3119	CDS	glcF	glycolate oxidase iron-sulfur subunit
	ECIAI1_3120	CDS	glcE	Glycolate oxidase subunit glcE
	ECIAI1_3121	CDS	glcD	glycolate oxidase subunit, FAD-linked
	ECIAI1_3122	CDS	glcC	DNA-binding transcriptional dual regulator, glycolate-binding
7	ECIAI1_3123	CDS	yghO	putative DNA-binding transcriptional regulator
	ECIAI1_3124	CDS	_	putative O-succinylbenzoate--CoA ligase
	ECIAI1_3125	CDS	_	putative Dihydrokaempferol 4-reductase
8	ECIAI1_3126	CDS	_	conserved hypothetical protein
	ECIAI1_3127	CDS	_	Putative 8-amino-7-oxononanoate synthase
	ECIAI1_3128	CDS	_	putative membrane protein,
	ECIAI1_3129	CDS	_	conserved hypothetical protein; putative membrane protein
	ECIAI1_3130	CDS	ytfJ	conserved hypothetical protein, Protein ytfJ precursor
	ECIAI1_3131	CDS	_	conserved hypothetical protein
	ECIAI1_3132	CDS	_	putative membrane protein, conserved protein;
9	ECIAI1_3133	CDS	yghR	conserved hypothetical protein; putative nucleoside triphosphate hydrolase domain
	ECIAI1_3134	CDS	yghS	conserved hypothetical protein; putative nucleoside triphosphate hydrolase domain
	ECIAI1_3135	CDS	yghT	conserved hypothetical protein; putative nucleoside triphosphate hydrolase domain
	ECIAI1_3136	CDS	pitB	phosphate transporter
1	UTI89_C3359	tRNA	pheV	tRNA-Phe
	UTI89_C3360	CDS	_	Conserved hypothetical protein
	UTI89_C3361	CDS	_	conserved hypothetical protein
	UTI89_C3362	CDS	kpsF	Polysialic acid capsule expression protein kpsF
	UTI89_C3363	CDS	kpsE	Capsule polysaccharide export inner-membrane protein kpsE
	UTI89_C3364	CDS	kpsD	Polysialic acid transport protein kpsD precursor
	UTI89_C3365	CDS	kpsU	KpsU; 3-deoxy-manno-octulosonate cytidylyltransferase (CMP-KDO synthetase)
	UTI89_C3366	CDS	kpsC	Capsule polysaccharide export protein KpsC
	UTI89_C3367	CDS	kpsS	Capsule polysaccharide export protein KpsS
2	UTI89_C3368	CDS	neuS	Poly-alpha-2,8 sialosyl sialyltransferase
	UTI89_C3369	CDS	neuE	polysialic acid biosynthesis protein
	UTI89_C3370	CDS	neuC	UDP-N-acetylglucosamine 2-epimerase
	UTI89_C3371	CDS	neuA	N-acylneuraminate cytidylyltransferase
	UTI89_C3372	CDS	neuB	N-acylneuraminate-9-phosphate synthase
	UTI89_C3373	CDS	neuD	NeuD protein involved in sialic acid synthesis
3	UTI89_C3374	CDS	kpsT	Polysialic acid transport ATP-binding protein KpsT
	UTI89_C3375	CDS	kpsM	Polysialic acid transport protein KpsM
	UTI89_C3376	CDS	yghD	putative secretion pathway M-type protein, membrane anchored
	UTI89_C3377	CDS	yghE	putative secretion pathway protein, L-type protein
4	UTI89_C3378	CDS	_	putative enzyme General secretion pathway protein K (Cholera toxin secretion protein epsK
	UTI89_C3379	CDS	_	conserved hypothetical protein; putative exported protein
	UTI89_C3380	CDS	_	putative enzyme General secretion pathway protein I precursor (Pectic enzymes secretion protein outI)
	UTI89_C3381	CDS	_	conserved hypothetical protein; putative exported protein
	UTI89_C3382	CDS	epsG	General secretion pathway protein G precursor (Cholera toxin secretion protein)
	UTI89_C3383	CDS	_	putative transporter of General secretion pathway, putative protein F (putative Cholera toxin secretion protein epsF)
	UTI89_C3384	CDS	epsE	General secretion pathway protein E
	UTI89_C3385	CDS	gspD	putative transporter, General secretion pathway protein D precursor
5	UTI89_C3386	CDS	yghF	putative secretion pathway protein, C-type protein
	UTI89_C3387	CDS	yghG	conserved hypothetical protein
	UTI89_C3388	CDS	pppA	bifunctional prepilin leader peptidase and methylase
	UTI89_C3389	CDS	yghJ	inner membrane lipoprotein
	UTI89_C3390	CDS	_	conserved hypothetical protein
10	ECS88_tRNA34	tRNA	_	Phe tRNA
	ECS88_3250	CDS	int	Prophage integrase
	ECS88_3251	CDS	_	putative DNA/RNA helicase
	ECS88_3252	fCDS	_	putative membrane-associated, metal-dependent hydrolase (part 2)
	ECS88_3253	CDS	_	Putative transposase for ISEc12, catalytic region (orf1)
	ECS88_3254	CDS	_	putative transposase iISEc12, ATP-binding protein (orf2)
	ECS88_3255	fCDS	_	putative membrane-associated, metal-dependent hydrolase (part 1)
11	ECS88_3256	CDS	tia	Tia invasion determinant
	ECS88_3257	CDS	papG	Fimbrial PapG protein (P pilus class II adhesin) (PapGII)
	ECS88_3258	CDS	papF	Fimbrial adapter PapF precursor
	ECS88_3259	CDS	papE	Fimbrial tip protein PapE
	ECS88_3260	CDS	papK	Fimbrial adapter PapK precursor
	ECS88_3261	CDS	papJ	Protein PapJ precursor, P pilus assembly
	ECS88_3262	CDS	papD	Chaperone protein PapD precursor
	ECS88_3263	CDS	papC	Outer membrane usher protein PapC precursor
	ECS88_3264	CDS	papH	minor pilin protein PapH
	ECS88_3265	CDS	papA	major pilin protein PapA
	ECS88_3266	CDS	papB	pap operon regulatory protein PapB
	ECS88_3267	CDS	papI	pap operon regulatory protein PapI
12	ECS88_3268	CDS	_	hypothetical protein
	ECS88_3269	CDS	_	conserved hypothetical protein; putative phage regulatory protein
	ECS88_3270	CDS	_	conserved hypothetical protein
	ECS88_3271	CDS	_	conserved hypothetical protein
	ECS88_3272	CDS	_	hypothetical protein
	ECS88_3273	fCDS	_	transposase insC (ORF1) IS2 (part 1)
	ECS88_3274	fCDS	_	transposase insC (ORF1) IS2 (part 2)
	ECS88_3275	fCDS	_	transposase InsD (ORF2) IS2 (part 1)
	ECS88_3276	fCDS	_	transposase InsD (ORF2) IS2 (part 2)
13	ECS88_3277	CDS	pgtP	Phosphoglycerate transporter protein
	ECS88_3278	CDS	pgtC	Phosphoglycerate transport regulatory protein
	ECS88_3279	CDS	pgtB	Phosphoglycerate transport system sensor protein
	ECS88_3280	CDS	pgtA	Phosphoglycerate transport system transcriptional regulatory protein
14	ECS88_3281	CDS	_	hypothetical protein
	ECS88_3282	CDS	_	hypothetical protein
	ECS88_3283	CDS	_	conserved hypothetical protein
	ECS88_3284	CDS	_	conserved hypothetical protein
	ECS88_3285	CDS	_	conserved hypothetical protein; putative transcriptional regulator
	ECS88_3286	fCDS	ibrB	immunoglobulin-binding regulator (part 2)
	ECS88_3287	fCDS	ibrB	immunoglobulin-binding regulator (part 1)
	ECS88_3288	CDS	ibrA	immunoglobulin-binding regulator
15	ECUMN_tRNA30	tRNA	_	Phe tRNA
	ECUMN_3322	CDS	_	integrase
	ECUMN_3323	CDS	_	putative homolog to shiA (SHI-2 pathogenicity island of Shigella flexneri)
	ECUMN_3324	CDS	_	conserved hypothetical protein
	ECUMN_3325	CDS	_	conserved hypothetical protein
	ECUMN_3326	CDS	_	Conserved hypothetical protein, putative transposase
	ECUMN_3327	CDS	_	Conserved hypothetical protein, putative transposase
	ECUMN_3328	CDS	_	Conserved hypothetical protein, putative transposase
	ECUMN_3329	CDS	_	Conserved hypothetical protein, putative transposase
16	ECUMN_3345	CDS	_	conserved hypothetical protein
	ECUMN_3346	CDS	_	conserved hypothetical protein
	ECUMN_3347	CDS	_	conserved hypothetical protein; putative exported protein
	ECUMN_3348	CDS	_	conserved hypothetical protein, putative regulatory protein TetR
	ECUMN_3349	CDS	_	conserved hypothetical protein; putative membrane protein
20	ECUMN_3350	CDS	_	Neurotensin receptor R8
	ECUMN_3351	CDS	_	conserved hypothetical protein
	ECUMN_3352	CDS	_	conserved hypothetical protein
	ECUMN_3353	CDS	_	conserved hypothetical protein
	ECUMN_3354	CDS	_	conserved hypothetical protein
	ECUMN_3355	CDS	_	conserved hypothetical protein
	ECUMN_3356	CDS	_	putative Iha adhesin ( receptor)
	ECUMN_3358	CDS	insD	transposase ORF2, IS2
	ECUMN_3359	CDS	insC	Transposase ORF1, IS2
	ECUMN_3360	fCDS	_	Transposase ORF A (fragment), IS3 family
	ECUMN_3361	fCDS	_	Transposase ORF D (fragment), ISEc8
	ECUMN_3362	CDS	_	transposase, IS110 family
	ECUMN_3363	CDS	_	Conserved hypothetical protein, putative transposase
	ECUMN_3364	CDS	_	Conserved hypothetical protein, putative transposase
17	ECUMN_3365	CDS	_	conserved hypothetical protein, putative transposase
	ECUMN_3366	CDS	_	conserved hypothetical protein
	ECUMN_3367	CDS	sat	Serine protease precursor (Secreted autotransporter toxin)
	ECUMN_3369	CDS	_	hypothetical protein
18	ECUMN_3371	CDS	iutA	Ferric aerobactin receptor precursor IutA
	ECUMN_3372	CDS	iucD	L-lysine 6-monooxygenase (Lysine N(6)-hydroxylase)
	ECUMN_3373	CDS	iucC	Aerobactin siderophore biosynthesis protein
	ECUMN_3374	CDS	iucB	Aerobactin siderophore biosynthesis protein
	ECUMN_3375	CDS	iucA	Aerobactin siderophore biosynthesis protein
	ECUMN_3376	CDS	_	putative ShiF ( membrane transport protein)
19	ECUMN_3377	CDS	_	conserved hypothetical protein
	ECUMN_3378	CDS	nanR	Transcriptional regulator
	ECUMN_3379	CDS	_	putative hydrolase, conserved protein
	ECUMN_3380	CDS	_	conserved hypothetical protein; putative exported protein
	ECUMN_3381	CDS	nanC	putative N-acetylneuraminic acid outer membrane channel protein nanC precursor (NanR-regulated channel) (Porin nanC)
	ECUMN_3382	CDS	_	conserved hypothetical protein
	ECUMN_3383	CDS	_	sialic acid transporter 2 (Sialic acid permease 2)
	ECUMN_3384	CDS	nanK2	N-acetylmannosamine kinase 2
	ECUMN_3385	CDS	_	N-acetylneuraminate lyase 2 (N-acetylneuraminic acid aldolase 2) (N-acetylneuraminate pyruvate-lyase 2) (Sialic acid lyase 2) (Sialic acid aldolase 2)
	ECUMN_3386	CDS	_	conserved hypothetical protein
	ECUMN_3387	CDS	_	conserved hypothetical protein
	Supplementary Table 7. Genes of the genomic island at the pheV tRNA insertion hot spot (see Fig. 9).

## Sheet: Specific modules
UMN spe	ECUMN_3425	CDS	_	hypothetical protein
	ECUMN_3426	CDS	_	Putative integrase core domain protein (fragment)
	ECUMN_3427	CDS	_	Conserved hypothetical protein
	ECUMN_3428	CDS	_	conserved hypothetical protein
	ECUMN_3429	CDS	_	conserved hypothetical protein
	ECUMN_3430	CDS	_	hypothetical protein
ED1a specific	ECED1_3497	CDS	_	conserved hypothetical protein
	ECED1_3498	CDS	_	hypothetical protein
	ECED1_3499	CDS	_	conserved hypothetical protein
	ECED1_3500	CDS	_	conserved hypothetical protein
	ECED1_3501	CDS	_	YheB protein
	ECED1_3502	fCDS	_	putative PilL protein (fragment)
	ECED1_3503	CDS	_	putative PilM protein
	ECED1_3504	CDS	_	putative type IV pilus outer membrane secretin lipoprotein
	ECED1_3505	CDS	_	putative Pilin accessory protein pilO
	ECED1_3506	CDS	pilP	Pilus type IV assembly protein
	ECED1_3507	CDS	pilQ	Type IV pilus (ATPase)
	ECED1_3508	CDS	_	Integral membrane protein
	ECED1_3509	CDS	pilS	Major pillin subunit
	ECED1_3510	CDS	_	Peptidoglycan-binding-like protein precursor
	ECED1_3511	CDS	pilU	Prepilin peptidase
	ECED1_3512	CDS	pilV	Minor pilin subunit
	ECED1_3513	CDS	pilV	fragment of prepilin, shufflon protein (C-ter part)
	ECED1_3515	CDS	pilV	fragment of prepilin, shufflon protein (C-ter part)
	ECED1_3516	CDS	pilV	fragment of pilV protein, Shufflon protein (C-ter part)
	ECED1_3517	CDS	rci	Shufflon-specific DNA recombinase
	ECED1_3518	CDS	_	hypothetical protein
	ECED1_3519	CDS	_	conserved hypothetical protein
	ECED1_3520	CDS	traF	conserved hypothetical protein, putative plasmid transfer protein
	ECED1_3521	fCDS	_	serine protease precursor (EPEC-secreted protein C) (part 1) (espC-like)
	ECED1_3522	fCDS	_	serine protease precursor (EPEC-secreted protein C) (part 2) (espC-like)
	ECED1_3523	CDS	_	hypothetical protein
	ECED1_3524	CDS	_	hypothetical protein
	ECED1_3525	CDS	_	hypothetical protein
	ECED1_3526	CDS	_	hypothetical protein
	ECED1_3527	CDS	_	hypothetical protein
	ECED1_3528	CDS	_	conserved hypothetical protein
	ECED1_3529	CDS	_	conserved hypothetical protein
	ECED1_3530	CDS	_	hypothetical protein
	ECED1_3531	CDS	_	hypothetical protein
	ECED1_3532	CDS	_	hypothetical protein
	ECED1_3533	CDS	_	conserved hypothetical protein
	ECED1_3534	CDS	_	hypothetical protein
	ECED1_3535	CDS	_	hypothetical protein
	ECED1_3536	CDS	_	hypothetical protein
	ECED1_3537	CDS	insA	transposase ORF 1, IS1
	ECED1_3538	CDS	insB	transposase ORF2, IS1
	ECED1_3539	CDS	_	conserved hypothetical protein
	ECED1_3540	CDS	_	conserved hypothetical protein
	ECED1_3541	CDS	_	conserved hypothetical protein
	ECED1_3542	CDS	_	conserved hypothetical protein
	ECED1_3543	CDS	ykgMB	50S ribosomal protein L31 type B-2
	ECED1_3544	CDS	_	hypothetical protein
	ECED1_3545	CDS	_	TraT complement resistance protein precursor
	ECED1_3546	CDS	_	putative Restriction enzyme beta subunit
	ECED1_3547	CDS	_	putative Restriction enzyme alpha subunit
	ECED1_3548	fCDS	dgkA	Diacylglycerol kinase (Diglyceride kinase) (fragment)
	ECED1_3549	CDS	_	conserved hypothetical protein
	ECED1_3550	CDS	_	conserved hypothetical protein; putative membrane protein
	ECED1_3551	CDS	_	putative iron-regulated outer membrane virulence protein
	ECED1_3552	CDS	_	hypothetical protein
	ECED1_3553	CDS	_	hypothetical protein
	ECED1_3554	CDS	_	conserved hypothetical protein, putative membrane protein
	ECED1_3555	CDS	_	hypothetical protein; putative membrane protein
	ECED1_3556	CDS	_	conserved hypothetical protein, putative exported protein
	ECED1_3557	CDS	_	conserved hypothetical protein; putative exported protein
	ECED1_3558	CDS	_	conserved hypothetical protein; putative exported protein
	ECED1_3559	CDS	_	hypothetical protein
	ECED1_3560	CDS	_	Exogenous ferric siderophore receptor R4
	ECED1_3561	CDS	_	conserved hypothetical protein
	ECED1_3562	CDS	_	putative plasmid-related outer membrane ATPase
	ECED1_3563	CDS	_	putative lipoprotein
	ECED1_3564	CDS	_	conserved hypothetical protein, putative exported protein
	ECED1_3565	CDS	_	conserved hypothetical protein; putative exported protein
	ECED1_3566	CDS	_	conserved hypothetical protein
	ECED1_3567	CDS	_	conserved hypothetical protein, putative membrane protein
	ECED1_3568	CDS	_	conserved hypothetical protein; putative membrane protein
	ECED1_3569	CDS	_	conserved hypothetical protein
	ECED1_3570	CDS	_	conserved hypothetical protein; putative exported protein
	ECED1_3571	CDS	_	conserved hypothetical protein, putative membrane protein
	ECED1_3572	CDS	_	hypothetical protein
	ECED1_3573	CDS	_	conserved hypothetical protein; putative transmembrane protein
	ECED1_3574	CDS	_	putative plasmid transfer protein
	ECED1_3575	CDS	_	hypothetical protein
	ECED1_3576	CDS	_	putative membrane protein, putative restriction endonuclease
	ECED1_3577	CDS	_	conserved hypothetical protein; putative exported protein
	ECED1_3578	CDS	_	putative Lytic transglycosylase, catalytic precursor
	ECED1_3579	CDS	_	conserved hypothetical protein, putative exported protein
	ECED1_3580	CDS	_	conserved hypothetical protein, putative membrane protein
	ECED1_3581	fCDS	pilL	Type IV B pilus protein
	ECED1_3582	fCDS	_	conserved hypothetical protein, YhgA-like (fragment)
	ECED1_3583	fCDS	_	transposase ORF2, IS911 (fragment)
	ECED1_3584	CDS	_	putative reverse transcriptase protein from putative prophage or plasmid
	ECED1_3585	CDS	insO	transposase ORF1, IS911
	ECED1_3586	fCDS	insN	transposase ORF1, IS911 (fragment)
	ECED1_3587	CDS	_	hypothetical protein
	ECED1_3588	CDS	_	conserved hypothetical protein, YhgA-like
	ECED1_3589	CDS	ssb	Single-stranded DNA-binding protein (SSB) (Helix-destabilizing protein)
	ECED1_3590	CDS	_	conserved hypothetical protein
	ECED1_3591	CDS	_	conserved hypothetical protein
	ECED1_3599	CDS	_	conserved hypothetical protein
	ECED1_3600	CDS	_	conserved hypothetical protein, putative hydrolase (HAD superfamily)
O157:H7 specific	Z4312	tRNA	pheV	tRNA-Phe
	Z4313	CDS	int	Prophage integrase
	Z4314	CDS	_	conserved hypothetical protein
	Z4315	CDS	_	conserved hypothetical protein
	Z4316	CDS	_	conserved hypothetical protein
	Z4317	CDS	_	conserved hypothetical protein
	Z4318	CDS	_	fragment of putative UvrD/REP helicase (partial)
	Z4320	CDS	_	conserved hypothetical protein
	Z4321	CDS	_	Virulence membrane protein pagC precursor
	Z4322	CDS	_	conserved hypothetical protein
	ECO573949	CDS	_	hypothetical protein
	ECO573950	CDS	_	hypothetical protein
	Z4323	CDS	_	conserved hypothetical protein
	Z4324	CDS	_	transposase
	ECO573952	CDS	_	hypothetical protein
	Z4325	CDS	_	conserved hypothetical protein
	ECO573954	CDS	_	hypothetical protein
	Z4326	CDS	_	putative enterotoxin
	Z4327	CDS	_	conserved hypothetical protein
	Z4328	CDS	_	conserved hypothetical protein
	Z4329	CDS	_	conserved hypothetical protein
	Z4330	CDS	_	conserved hypothetical protein
	Z4331	CDS	_	conserved hypothetical protein
	Z4332	CDS	_	putative cytotoxin
	Z4333	CDS	_	Efa1-Lymphostatin-like protein (fragment)
	Z4334	CDS	_	transposase (fragment)
	Z4335	CDS	_	transposase ORF A, IS629
	ECO573963	CDS	_	conserved hypothetical protein
	Z4336	CDS	_	conserved hypothetical protein, putative transposase ORF2, IS66 family
	Z4337	CDS	_	putative transposase ORF 1, IS66 family
	Z4338	CDS	_	conserved hypothetical protein, putative transposase ORF2, IS66 family
	ECO573967	CDS	_	conserved hypothetical protein
	Z4340	CDS	_	conserved hypothetical protein, putative transposase ORF1, IS66 family
536 specific	ECP_2961	tRNA	_	tRNA-Phe
	ECP_2962	CDS	int	Prophage integrase
	ECP_2963	CDS	_	conserved hypothetical protein
	ECOLI2989	CDS	_	hypothetical protein
	ECP_2964	CDS	_	conserved hypothetical protein
	ECP_2965	CDS	_	conserved hypothetical protein
	ECP_2966	CDS	_	PixG protein
	ECP_2967	CDS	_	PixF protein
	ECP_2968	CDS	_	PixJ protein
	ECP_2969	CDS	_	Chaperone protein papD precursor
	ECP_2970	CDS	_	Outer membrane usher protein papC precursor
	ECP_2971	CDS	_	PRS fimbrial minor pilin protein precursor
	ECP_2972	CDS	_	KS71A fimbrillin precursor (P-fimbrial antigen)
	ECOLI2999	CDS	_	PixB protein
	ECP_2973	CDS	_	conserved hypothetical protein
	ECOLI3001	CDS	_	hypothetical protein
	ECP_2974	CDS	_	conserved hypothetical protein
536 specific	ECOLI3013	CDS	_	conserved hypothetical protein
	ECP_2986	CDS	_	hypothetical protein
	ECP_2987	CDS	_	hypothetical protein
	ECP_2988	CDS	_	conserved hypothetical protein
	ECP_2989	CDS	_	transposase ORF B, IS3 family
	ECP_2990	CDS	_	transposase ORF A, IS3 family
	ECP_2991	CDS	_	conserved hypothetical protein
	ECP_2992	CDS	_	Conserved hypothetical protein
	ECP_2993	CDS	_	conserved hypothetical protein
	ECP_2994	CDS	_	hypothetical protein
	ECP_2995	CDS	_	transposase ORF A, IS100, IS21 family
	ECP_2996	CDS	_	transposase ORF B, IS100, IS21 family
	ECP_2997	CDS	_	conserved hypothetical protein
	ECP_2998	CDS	_	conserved hypothetical protein
	ECP_2999	CDS	_	conserved hypothetical protein
	ECP_3000	CDS	_	fragment of conserved hypothetical protein (partial)
	ECP_3001	CDS	_	conserved hypothetical protein
	ECOLI3029	CDS	_	conserved hypothetical protein
	ECP_3002	CDS	_	hypothetical protein
	ECOLI3030	CDS	_	Insertion sequence IS21 putative ATP-binding protein (fragment)
	ECOLI3031	CDS	_	conserved hypothetical protein
	ECP_3003	CDS	_	conserved hypothetical protein
	ECP_3004	CDS	_	conserved hypothetical protein
	ECP_3005	CDS	_	fragment of conserved hypothetical protein (partial)
	ECP_3006	CDS	_	conserved hypothetical protein
	ECP_3007	CDS	_	conserved hypothetical protein
536 specific	ECP_3025	fCDS	_	transposase (fragment), IS630 family
	ECP_3026	fCDS	_	transposase (fragment), IS630 family
	ECP_3027	CDS	_	KpsS protein (modular protein)
	ECP_3028	CDS	_	KpsC protein
	ECP_3029	CDS	_	conserved hypothetical protein
	ECP_3030	CDS	_	hypothetical protein
	ECP_3031	CDS	_	conserved hypothetical protein
	ECP_3032	CDS	_	conserved hypothetical protein
	ECP_3033	CDS	_	conserved hypothetical protein
	ECP_3034	CDS	_	conserved hypothetical protein
CFT specific	c3575	CDS	_	transposase ORF B, IS600
	c5509	CDS	_	hypothetical protein
	c3576	CDS	insM	transposase ORF A, IS600
	c3577	CDS	_	conserved hypothetical protein, putative transposase, IS3 family
	c3578	CDS	_	conserved hypothetical protein, putative transposase ORF2, IS66 family
	c3579	CDS	_	conserved hypothetical protein
	c3580	CDS	_	fragment of putative transposase ORF 1, IS66 family (partial)
	c3581	CDS	_	conserved hypothetical protein
CFT specific	c3692	CDS	_	conserved hypothetical protein
	c3693	CDS	_	conserved hypothetical protein
	c3694	CDS	_	conserved hypothetical protein
	c3695	CDS	_	conserved hypothetical protein
	c3696	CDS	_	Glycerol-3-phosphate cytidylyltransferase (GCT) (Gro- PCT) (CDP-glycerol pyrophosphorylase) (Teichoic acid biosynthesis protein D)
IAI39 specific	ECIAI39_3408	fCDS	_	transposase ORF B (fragment), IS629
	ECIAI39_3409	CDS	_	Reverse transcriptase-like protein
	ECIAI39_3410	CDS	_	Transposase ORF B (fragment), IS629
	ECIAI39_3411	fCDS	_	transposase IstA (part 1), IS21
	ECIAI39_3412	fCDS	_	transposase IstA , IS21 (part 2)
	ECIAI39_3413	CDS	_	Transposase IstB, IS21
	ECIAI39_3414	fCDS	_	transposase ORF B (fragment), IS629
IAI39 specific	ECIAI39_3428	fCDS	sat	Serine protease sat precursor (Secreted autotransporter toxin) (partial)
	ECIAI39_3429	CDS	_	transposase ORF A, IS629
	ECIAI39_3430	fCDS	_	transposase ORF B (fragment), IS629
	ECIAI39_3431	CDS	_	Reverse transcriptase-like protein
	ECIAI39_3432	fCDS	_	transposase ORF B (fragment), IS629
55989 specific	EC55989_tRNA34	tRNA	_	Phe tRNA
	EC55989_3260	CDS	_	Prophage P4 integrase (Int(P4))
	EC55989_3261	CDS	_	conserved hypothetical protein
	EC55989_3262	CDS	_	conserved hypothetical protein
	EC55989_3263	CDS	_	hypothetical protein
	EC55989_3265	CDS	_	Helicase
	EC55989_3266	CDS	_	conserved hypothetical protein, putative ATPase
	EC55989_3267	CDS	_	conserved hypothetical protein putative serine protease
	EC55989_3268	CDS	_	DNA methylase N-4/N-6
	EC55989_3269	CDS	_	putative PstII restriction-modification enzyme Res subunit
	EC55989_3270	CDS	_	hypothetical protein
	EC55989_3271	CDS	_	transposase ORF A, IS911
	EC55989_3272	CDS	_	transposase, IS30
	EC55989_3273	CDS	_	putative transposase
55989 specific	EC55989_3281	CDS	_	putative reverse transcriptase-like protein from putative prophage or plasmid
	EC55989_3282	fCDS	_	putative transposase ORF B (fragment), IS629
	EC55989_3283	CDS	_	conserved hypothetical protein
	EC55989_3284	CDS	_	conserved hypothetical protein; putative exported protein
	EC55989_3285	CDS	_	conserved hypothetical protein
	EC55989_3286	CDS	_	hypothetical protein
	EC55989_3287	CDS	_	conserved hypothetical protein
	EC55989_3288	CDS	_	conserved hypothetical protein; putative exported protein
	EC55989_3289	CDS	_	conserved hypothetical protein
	EC55989_3290	CDS	_	conserved hypothetical protein
	EC55989_3291	CDS	_	hypothetical protein
	EC55989_3292	CDS	_	conserved hypothetical protein
	EC55989_3293	CDS	_	conserved hypothetical protein
	EC55989_3294	CDS	_	conserved hypothetical protein
	EC55989_3295	CDS	_	hypothetical protein
	EC55989_3296	CDS	_	hypothetical protein
	EC55989_3297	CDS	_	conserved hypothetical protein
	EC55989_3298	CDS	_	conserved hypothetical protein
	EC55989_3299	CDS	_	transposase, IS4 family, IS10L
	EC55989_3300	fCDS	_	putative transposase (fragment), IS630 family
	EC55989_3302	fCDS	_	putative transposase (fragment), IS630 family
	EC55989_3303	fCDS	_	putative transposase (fragment), IS630 family
	EC55989_3305	CDS	_	hypothetical protein
	EC55989_3306	CDS	_	Conserved hypothetical protein; putative polyketide synthase pksM (fragment)
	EC55989_3307	CDS	_	hypothetical protein
	EC55989_3308	CDS	_	conserved hypothetical protein
55989 specific	EC55989_3314	CDS	_	conserved hypothetical protein
	EC55989_3315	CDS	_	conserved hypothetical protein
	EC55989_3316	CDS	_	putative UvrD/REP helicase
	EC55989_3317	CDS	_	hypothetical protein
	EC55989_3318	CDS	_	conserved hypothetical protein
	EC55989_3319	CDS	_	conserved hypothetical protein
	EC55989_3320	CDS	_	conserved hypothetical protein
	EC55989_3321	CDS	_	conserved hypothetical protein
	EC55989_3322	CDS	_	conserved hypothetical protein
	EC55989_3323	CDS	_	hypothetical protein; putative membrane protein
	EC55989_3324	CDS	_	conserved hypothetical protein
	EC55989_3325	CDS	_	conserved hypothetical protein; putative membrane protein
	EC55989_3326	CDS	_	conserved hypothetical protein
	EC55989_3327	CDS	_	conserved hypothetical protein
	EC55989_3328	CDS	_	Conserved hypothetical protein. Putative exported protein
	EC55989_3329	CDS	_	conserved hypothetical protein; putative exported protein
	EC55989_3330	CDS	_	conserved hypothetical protein
	EC55989_3331	CDS	_	conserved hypothetical protein
	EC55989_3333	CDS	_	hypothetical protein
	EC55989_3334	CDS	_	putative chaperone clpB
	EC55989_3335	CDS	_	conserved hypothetical protein
	EC55989_3336	CDS	_	conserved hypothetical protein; putative membrane protein
	EC55989_3337	CDS	_	conserved hypothetical protein; putative membrane protein
	EC55989_3338	CDS	_	conserved hypothetical protein
	EC55989_3339	CDS	_	conserved hypothetical protein
	EC55989_3340	CDS	_	conserved hypothetical protein
HS specific	EcHS_A3144	CDS	_	Insertion element IS1 protein insA
	EcHS_A3145	CDS	_	Insertion element IS1 1/5/6 protein insB
	EcHS_A3146	CDS	_	hypothetical protein

## Sheet: Repeats
CFT	c3642	CDS	_	conserved hypothetical protein
	c3643	CDS	_	fragment of conserved hypothetical protein, putative transposase ORF1, IS66 family (partial)
	c3644	CDS	_	conserved hypothetical protein
	c3645	CDS	_	putative transposase ORF 1, IS66 family
	c3646	CDS	_	conserved hypothetical protein
	c3647	CDS	_	conserved hypothetical protein
	c3648	CDS	_	conserved hypothetical protein
	c3649	CDS	_	haemolysin expression-modulating protein
	c3650	CDS	_	fragment of conserved hypothetical protein (partial)
	c3651	CDS	_	conserved hypothetical protein
	c3652	CDS	_	conserved hypothetical protein
	c3653	CDS	_	conserved hypothetical protein
	ECOLI3418	CDS	_	hypothetical protein
S88	ECS88_3289	CDS	_	hypothetical protein
	ECS88_3290	CDS	_	putative overcoming lysogenization defect protein (old-like)
	ECS88_3291	CDS	_	transposase of IS629 (ORF2) IS3 family, IS51 group
	ECS88_3292	CDS	_	transposase of IS629 (ORF1), IS3 family, IS51 group
	ECS88_3293	fCDS	_	putative transposase (fragment)
	ECS88_3294	fCDS	_	putative transposase (fragment)
	ECS88_3295	CDS	ireA	iron-regulated outer membrane virulence protein
	ECS88_3296	CDS	_	conserved hypothetical protein
S88	ECS88_3297	CDS	_	conserved hypothetical protein
	ECS88_3298	CDS	_	conserved hypothetical protein
	ECS88_3299	CDS	_	conserved hypothetical protein; putative membrane protein
	ECS88_3300	CDS	_	hypothetical protein
	ECS88_3301	CDS	_	hypothetical protein
	ECS88_3302	CDS	_	conserved hypothetical protein
	ECS88_3303	CDS	_	conserved hypothetical protein
	ECS88_3304	CDS	_	putative GTP-binding protein
	ECS88_3305	CDS	yfjR	putative HTH-type transcriptional regulator
	ECS88_3307	CDS	_	conserved hypothetical protein; putative exported protein
	ECS88_3308	CDS	_	conserved hypothetical protein
	ECS88_3309	CDS	_	conserved hypothetical protein
	ECS88_3311	CDS	_	putative antirestriction protein (klcA-like)
	ECS88_3312	CDS	yeeS	putative DNA repair protein (RadC family)
	ECS88_3313	CDS	yeeT	conserved hypothetical protein
	ECS88_3314	CDS	yeeU	antitoxin of the YeeV-YeeU toxin-antitoxin system
	ECS88_3315	CDS	yeeV	toxin of the YeeV-YeeU toxin-antitoxin system
	ECS88_3316	CDS	_	conserved hypothetical protein
	ECS88_3317	CDS	_	conserved hypothetical protein

## Sheet: grey modules
55989	EC55989_3342	CDS	_	conserved hypothetical protein
	EC55989_3343	CDS	_	conserved hypothetical protein
	EC55989_3344	CDS	_	Conserved hypothetical protein.
	EC55989_3345	CDS	_	Conserved hypothetical protein
	EC55989_3346	CDS	_	Conserved hypothetical protein
	EC55989_3348	CDS	_	conserved hypothetical protein
	EC55989_3349	CDS	_	hypothetical protein
	EC55989_3350	CDS	_	hypothetical protein
	EC55989_3351	CDS	_	Conserved hypothetical protein. Putative haemolysin expression modulating protein.
	EC55989_3352	CDS	_	conserved hypothetical protein
	EC55989_3353	CDS	_	conserved hypothetical protein
	EC55989_3354	CDS	_	conserved hypothetical protein
	EC55989_3355	CDS	_	conserved hypothetical protein
ED1a	ECED1_tRNA34	tRNA	_	Phe tRNA
	ECED1_3430	CDS	int	integrase protein from prophage
	ECED1_3431	fCDS	insB	transposase ORF 2, IS1 (part2)
	ECED1_3432	fCDS	insB	transposase ORF 2, IS1 (part 1)
	ECED1_3433	CDS	insA	transposase ORF 1, IS1
	ECED1_3434	CDS	_	conserved hypothetical protein; putative membrane protein
	ECED1_3435	CDS	_	putative Lysine decarboxylase
	ECED1_3436	CDS	_	conserved hypothetical protein; putative membrane protein
	ECED1_3437	CDS	_	transposase ORF 1, IS1
	ECED1_3438	CDS	_	transposase ORF 2, IS1
	ECED1_3439	CDS	_	hypothetical protein
	ECED1_3440	CDS	_	conserved hypothetical protein
ED1a	ECED1_3441	CDS	_	conserved hypothetical protein
	ECED1_3442	CDS	_	hypothetical protein
	ECED1_3443	CDS	_	conserved hypothetical protein
	ECED1_3444	CDS	_	conserved hypothetical protein; putative exported protein
	ECED1_3445	CDS	_	conserved hypothetical protein
	ECED1_3446	CDS	_	conserved hypothetical protein
	ECED1_3447	CDS	_	conserved hypothetical protein
	ECED1_3448	CDS	_	putative propanol dehydrogenase
	ECED1_3449	CDS	_	Putative propanediol utilization protein; putative chormophorylate of CpcA
	ECED1_3450	CDS	_	putative Ethanolamine utilization protein eutJ
	ECED1_3451	CDS	_	conserved hypothetical protein
	ECED1_3452	CDS	_	putative Ethanolamine utilization protein eutN
	ECED1_3453	CDS	_	conserved hypothetical protein
	ECED1_3455	CDS	_	Putative Acetate/propionate kinase
	ECED1_3454	CDS	_	conserved hypothetical protein
	ECED1_3456	CDS	_	putative propanediol utilization protein: polyhedral bodies pduA
	ECED1_3457	CDS	_	Propanediol utilization protein pduB
	ECED1_3458	CDS	_	Ethanolamine utilization protein eutE
	ECED1_3459	CDS	_	conserved hypothetical protein
	ECED1_3460	CDS	_	conserved hypothetical protein
	ECED1_3461	CDS	_	putative Formate C-acetyltransferase
	ECED1_3462	CDS	_	putative pyruvate formate-lyase 3-activating enzyme (Formate-C-acetyltransferase-activating enzyme 3)
	ECED1_3463	CDS	_	conserved hypothetical protein; putative membrane protein
	ECED1_3464	CDS	_	putative maturase-related protein
	ECED1_3465	CDS	_	putative maturase-related protein
	ECED1_3467	CDS	_	hypothetical protein
	ECED1_3468	CDS	_	conserved hypothetical protein
	ECED1_3469	CDS	_	conserved hypothetical protein
	ECED1_3470	CDS	_	hypothetical protein
	ECED1_3471	CDS	_	S-adenosylmethionine synthetase (Methionine adenosyltransferase)
	ECED1_3472	CDS	_	conserved hypothetical protein
	ECED1_3473	fCDS	_	putative transcriptional activator RamA (partial)
	ECED1_3474	CDS	_	conserved hypothetical protein
	ECED1_3475	CDS	_	conserved hypothetical protein
	ECED1_3476	CDS	_	conserved hypothetical protein; putative membrane protein
	ECED1_3477	fCDS	insC	transposase ORF 1, IS2 (fragment)
	ECED1_3478	CDS	_	conserved hypothetical protein
536	ECP_2981	CDS	deoM	Deoxyribose specific mutarotase
	ECP_2982	CDS	deoP	putative L-fucose permease
	ECP_2983	CDS	deoK	Deoxyribokinase
	ECP_2984	CDS	deoQ	putative transcriptional regulator
	ECP_2985	CDS	_	conserved hypothetical protein
CFT	c3564	CDS	_	Sensor protein
	c3565	CDS	_	Uncharacterized sensory transduction protein yclJ
	c3566	CDS	_	conserved hypothetical protein
	ECOLI3336	CDS	_	hypothetical protein
	c3567	CDS	_	conserved hypothetical protein
	c3568	CDS	_	conserved hypothetical protein
	c3569	CDS	_	Hemolysin C
	c3570	CDS	_	Hemolysin, chromosomal
	c3571	CDS	_	conserved hypothetical protein
	c3572	CDS	_	conserved hypothetical protein
	c3573	CDS	_	Alpha-hemolysin translocation ATP-binding protein hlyB
	c3574	CDS	_	Hemolysin secretion protein D, chromosomal
	ECOLI3343	CDS	_	hypothetical protein
